# Supplementary material for: Potential biomarkers uncovered by bioinformatics analysis in sotorasib resistant-pancreatic ductal adenocarcinoma
Source: Front Med (Lausanne). 2023 Jun 15;10:1107128. doi: 10.3389/fmed.2023.1107128 (PMC10310804; doi:10.3389/fmed.2023.1107128)
Supplement: Supplementary file 1 [file Table_1.XLSX]

## Sheet: DEG's list
Downreguled genes (449)										Upregulated genes (330)
ID	SYMBOL	GENENAME	logFC	AveExpr	t	P.Value	adj.P.Val			ID	SYMBOL	GENENAME	logFC	AveExpr	t	P.Value	adj.P.Val
ENSG00000205809	KLRC2	killer cell lectin like receptor C2	-10.5768	-0.136823	-22.3057	0.000120827	0.0360306			ENSG00000108468	CBX1	chromobox 1	0.267112	7.5781	12.8949	0.000695819	0.0490985
ENSG00000136160	EDNRB	endothelin receptor type B	-10.2543	-1.0981	-14.4745	0.000481811	0.0442671			ENSG00000131747	TOP2A	DNA topoisomerase II alpha	0.354849	9.65486	13.0921	0.000663076	0.0480671
ENSG00000211448	DIO2	iodothyronine deiodinase 2	-9.93417	0.701923	-13.8967	0.000548535	0.045584			ENSG00000141699	RETREG3	reticulophagy regulator family member 3	0.36383	5.84557	15.7442	0.000368496	0.0411464
ENSG00000151882	CCL28	C-C motif chemokine ligand 28	-9.57315	0.7653	-22.0872	0.000124704	0.0360306			ENSG00000147140	NONO	non-POU domain containing octamer binding	0.364186	9.59339	15.0599	0.000424619	0.0422766
ENSG00000134339	SAA2	serum amyloid A2	-8.7832	-1.83371	-17.2892	0.000273256	0.0399099			ENSG00000107669	ATE1	arginyltransferase 1	0.394044	4.97156	15.1926	0.000412907	0.0422766
ENSG00000175097	RAG2	recombination activating 2	-8.70186	-1.87236	-27.4846	6.18e-05	0.0344267			ENSG00000142599	RERE	arginine-glutamic acid dipeptide repeats	0.41036	6.64496	15.8425	0.000361251	0.0409227
ENSG00000092969	TGFB2	transforming growth factor beta 2	-8.51628	1.20565	-18.3716	0.000225013	0.0386895			ENSG00000106153	CHCHD2	coiled-coil-helix-coiled-coil-helix domain containing 2	0.424691	8.45175	13.8179	0.000558552	0.045584
ENSG00000174059	CD34	CD34 molecule	-8.44729	-0.412782	-52.3049	7.79e-06	0.0344267			ENSG00000134014	ELP3	elongator acetyltransferase complex subunit 3	0.432277	5.47128	13.559	0.000593175	0.0459377
ENSG00000133636	NTS	neurotensin	-8.35729	5.51304	-24.72	8.69e-05	0.0344267			ENSG00000092148	HECTD1	HECT domain E3 ubiquitin protein ligase 1	0.43482	7.24486	14.5709	0.000471727	0.044242
ENSG00000110693	SOX6	SRY-box transcription factor 6	-7.95611	2.82819	-30.5787	4.39e-05	0.0344267			ENSG00000170881	RNF139	ring finger protein 139	0.44693	4.50637	13.8068	0.000559982	0.045584
ENSG00000164188	RANBP3L	RAN binding protein 3 like	-7.81255	1.04643	-13.3163	0.000628239	0.0470293			ENSG00000122547	EEPD1	endonuclease/exonuclease/phosphatase family domain containing 1	0.457476	3.39614	13.3758	0.000619399	0.0470293
ENSG00000188162	OTOG	otogelin	-7.61062	-1.62404	-14.0158	0.000533834	0.0455226			ENSG00000164329	TENT2	terminal nucleotidyltransferase 2	0.458006	5.98287	18.6537	0.000214301	0.0386184
ENSG00000183542	KLRC4	killer cell lectin like receptor C4	-7.29765	-2.57195	-61.951	4.51e-06	0.0344267			ENSG00000112695	COX7A2	cytochrome c oxidase subunit 7A2	0.4597	5.9354	17.7523	0.000251107	0.0399099
ENSG00000225472	NFIB-AS1	NA	-6.85984	-2.79703	-13.6807	0.000576565	0.045584			ENSG00000188690	UROS	uroporphyrinogen III synthase	0.461701	5.36382	15.9672	0.000352317	0.0402054
ENSG00000186439	TRDN	triadin	-6.67769	-2.88013	-49.1007	9.55e-06	0.0344267			ENSG00000108055	SMC3	structural maintenance of chromosomes 3	0.462099	6.23268	15.1138	0.00041981	0.0422766
ENSG00000113140	SPARC	secreted protein acidic and cysteine rich	-6.6603	2.13011	-23.5594	0.00010138	0.0344267			ENSG00000108587	GOSR1	golgi SNAP receptor complex member 1	0.468346	5.19651	13.2648	0.000636026	0.0470808
ENSG00000135374	ELF5	E74 like ETS transcription factor 5	-6.60845	4.04669	-16.8608	0.000296071	0.0399099			ENSG00000153406	NMRAL1	NmrA like redox sensor 1	0.472323	5.15137	15.094	0.000421564	0.0422766
ENSG00000213809	KLRK1	killer cell lectin like receptor K1	-6.60746	-0.958748	-19.15	0.000197023	0.0386184			ENSG00000185875	THNSL1	threonine synthase like 1	0.484919	3.73729	13.5696	0.000591714	0.0459117
ENSG00000178803	ADORA2A-AS1	ADORA2A antisense RNA 1	-6.60525	-0.726077	-14.5109	0.000477968	0.0442671			ENSG00000163807	KIAA1143	KIAA1143	0.493938	5.70153	14.0955	0.000524289	0.0454801
ENSG00000105929	ATP6V0A4	ATPase H+ transporting V0 subunit a4	-6.52915	-2.96016	-19.555	0.000184249	0.0386184			ENSG00000225733	FGD5-AS1	FGD5 antisense RNA 1	0.496053	6.16986	15.8161	0.000363181	0.0410608
ENSG00000226808	LINC00619	long intergenic non-protein coding RNA 619	-6.5214	-2.96482	-16.9499	0.000291127	0.0399099			ENSG00000010256	UQCRC1	ubiquinol-cytochrome c reductase core protein 1	0.507477	7.0984	15.3725	0.000397687	0.042186
ENSG00000128422	KRT17	keratin 17	-6.51987	-2.96371	-24.6739	8.74e-05	0.0344267			ENSG00000139436	GIT2	GIT ArfGAP 2	0.511822	5.35207	12.986	0.000680439	0.0485737
ENSG00000111907	TPD52L1	TPD52 like 1	-6.4962	5.15397	-16.7635	0.000301599	0.0399099			ENSG00000158864	NDUFS2	NADH:ubiquinone oxidoreductase core subunit S2	0.515064	7.00303	15.6969	0.000372056	0.0411777
ENSG00000100024	UPB1	beta-ureidopropionase 1	-6.4597	0.593184	-21.4929	0.000136104	0.0367437			ENSG00000053254	FOXN3	forkhead box N3	0.515702	6.01578	15.5839	0.000380728	0.0418087
ENSG00000255641	NA	NA	-6.44737	-0.67084	-20.4903	0.000158631	0.0386184			ENSG00000159111	MRPL10	mitochondrial ribosomal protein L10	0.517685	5.87888	22.5727	0.000116302	0.0359311
ENSG00000143196	DPT	dermatopontin	-6.41264	-3.0096	-21.0063	0.000146475	0.037921			ENSG00000126216	TUBGCP3	tubulin gamma complex associated protein 3	0.56194	4.59304	15.0874	0.000422155	0.0422766
ENSG00000245648	KLRK1-AS1	KLRK1 antisense RNA 1	-6.1967	-1.53465	-32.5061	3.6e-05	0.0344267			ENSG00000196792	STRN3	striatin 3	0.564483	5.05853	14.874	0.000441773	0.0426798
ENSG00000107242	PIP5K1B	phosphatidylinositol-4-phosphate 5-kinase type 1 beta	-6.18806	-1.17269	-26.6049	6.86e-05	0.0344267			ENSG00000121774	KHDRBS1	KH RNA binding domain containing, signal transduction associated 1	0.57281	8.37135	14.9684	0.000432944	0.0422956
ENSG00000255071	SAA2-SAA4	SAA2-SAA4 readthrough	-6.10006	-3.16677	-25.161	8.21e-05	0.0344267			ENSG00000185420	SMYD3	SET and MYND domain containing 3	0.577867	4.15467	12.9962	0.000678739	0.0485737
ENSG00000136250	AOAH	acyloxyacyl hydrolase	-6.07678	-0.864935	-15.5518	0.000383243	0.0418546			ENSG00000125885	MCM8	minichromosome maintenance 8 homologous recombination repair factor	0.578085	5.05531	13.2939	0.000631607	0.0470293
ENSG00000214128	TMEM213	transmembrane protein 213	-5.97848	-3.23092	-53.8372	7.1e-06	0.0344267			ENSG00000113272	THG1L	tRNA-histidine guanylyltransferase 1 like	0.591477	3.90311	16.1389	0.000340493	0.0399099
ENSG00000259345	NA	NA	-5.90602	-3.26163	-15.9672	0.000352317	0.0402054			ENSG00000138119	MYOF	myoferlin	0.595592	9.01486	14.7528	0.000453439	0.0432928
ENSG00000143512	HHIPL2	HHIP like 2	-5.84995	0.0153018	-19.104	0.000198547	0.0386184			ENSG00000100461	RBM23	RNA binding motif protein 23	0.605965	5.0792	16.8425	0.000297101	0.0399099
ENSG00000184313	MROH7	maestro heat like repeat family member 7	-5.74538	-3.34895	-39.1104	1.99e-05	0.0344267			ENSG00000224870	MRPL20-AS1	MRPL20 antisense RNA 1	0.61386	4.46418	15.3604	0.000398691	0.042186
ENSG00000248685	LINC02484	NA	-5.67775	-3.38047	-46.2535	1.16e-05	0.0344267			ENSG00000173660	UQCRH	ubiquinol-cytochrome c reductase hinge protein	0.634095	7.22513	30.1671	4.58e-05	0.0344267
ENSG00000253974	NRG1-IT1	NRG1 intronic transcript 1	-5.63185	-3.40682	-28.316	5.62e-05	0.0344267			ENSG00000104047	DTWD1	DTW domain containing 1	0.641849	2.92283	12.9486	0.000686695	0.0487976
ENSG00000118514	ALDH8A1	aldehyde dehydrogenase 8 family member A1	-5.60181	4.30036	-23.2691	0.000105497	0.0347681			ENSG00000167447	SMG8	SMG8 nonsense mediated mRNA decay factor	0.642758	4.97544	12.9709	0.000682955	0.0486515
ENSG00000264668	NA	NA	-5.46331	-3.48767	-44.1238	1.35e-05	0.0344267			ENSG00000116353	MECR	mitochondrial trans-2-enoyl-CoA reductase	0.659268	4.38548	13.7256	0.000570584	0.045584
ENSG00000151702	FLI1	Fli-1 proto-oncogene, ETS transcription factor	-5.43531	0.0795155	-23.6022	0.000100792	0.0344267			ENSG00000158019	BABAM2	BRISC and BRCA1 A complex member 2	0.67749	5.03042	24.5177	8.92e-05	0.0344267
ENSG00000171819	ANGPTL7	angiopoietin like 7	-5.39857	-3.51488	-14.1311	0.000520086	0.0454043			ENSG00000179528	LBX2	ladybird homeobox 2	0.680168	2.76446	12.9171	0.000692031	0.048936
ENSG00000137975	CLCA2	chloride channel accessory 2	-5.38058	-3.52936	-45.8567	1.19e-05	0.0344267			ENSG00000138386	NAB1	NGFI-A binding protein 1	0.685684	5.01113	13.2178	0.000643248	0.0472804
ENSG00000186832	KRT16	keratin 16	-5.34474	2.3965	-41.3128	1.67e-05	0.0344267			ENSG00000169016	E2F6	E2F transcription factor 6	0.688017	4.49196	17.9142	0.000243919	0.0397761
ENSG00000146373	RNF217	ring finger protein 217	-5.33218	2.27596	-28.2537	5.66e-05	0.0344267			ENSG00000141480	ARRB2	arrestin beta 2	0.689795	5.56651	22.7352	0.000113656	0.0355017
ENSG00000138821	SLC39A8	solute carrier family 39 member 8	-5.24003	6.85995	-19.6707	0.000180799	0.0386184			ENSG00000163626	COX18	cytochrome c oxidase assembly factor COX18	0.691177	3.85875	15.0132	0.00042884	0.0422766
ENSG00000169752	NRG4	neuregulin 4	-5.1506	-1.6939	-16.1567	0.000339296	0.0399099			ENSG00000156374	PCGF6	polycomb group ring finger 6	0.692729	4.23218	14.8255	0.000446389	0.042982
ENSG00000146166	LGSN	lengsin, lens protein with glutamine synthetase domain	-5.13008	-3.65957	-17.6759	0.000254593	0.0399099			ENSG00000196810	CTBP1-DT	NA	0.70026	4.01663	16.0061	0.000349594	0.0401533
ENSG00000113946	CLDN16	claudin 16	-5.05495	-3.6896	-23.7487	9.88e-05	0.0344267			ENSG00000085511	MAP3K4	mitogen-activated protein kinase kinase kinase 4	0.705627	5.33618	13.8863	0.000549834	0.045584
ENSG00000228630	HOTAIR	HOX transcript antisense RNA	-5.05495	-3.6896	-23.7487	9.88e-05	0.0344267			ENSG00000134480	CCNH	cyclin H	0.714244	5.30983	16.2707	0.000331765	0.0399099
ENSG00000236548	RNF217-AS1	RNF217 antisense RNA 1 (head to head)	-4.98147	-3.73364	-18.5439	0.000218391	0.0386305			ENSG00000101052	IFT52	intraflagellar transport 52	0.718021	4.74454	14.3672	0.000493366	0.0446759
ENSG00000198771	RCSD1	RCSD domain containing 1	-4.87173	0.364003	-27.4959	6.17e-05	0.0344267			ENSG00000165609	NUDT5	nudix hydrolase 5	0.724289	5.3849	14.1162	0.000521844	0.0454043
ENSG00000090530	P3H2	prolyl 3-hydroxylase 2	-4.8457	5.25424	-17.0555	0.000285407	0.0399099			ENSG00000124120	TTPAL	alpha tocopherol transfer protein like	0.724452	5.43398	13.3549	0.00062249	0.0470293
ENSG00000175287	PHYHD1	phytanoyl-CoA dioxygenase domain containing 1	-4.83654	-3.80096	-37.9931	2.18e-05	0.0344267			ENSG00000004487	KDM1A	lysine demethylase 1A	0.726885	6.99173	13.2112	0.000644255	0.0472942
ENSG00000168907	PLA2G4F	phospholipase A2 group IVF	-4.83201	-3.80096	-22.2665	0.000121511	0.0360306			ENSG00000155846	PPARGC1B	PPARG coactivator 1 beta	0.730785	3.98577	15.7788	0.000365924	0.0410886
ENSG00000167754	KLK5	kallikrein related peptidase 5	-4.75908	5.5875	-21.9595	0.000127045	0.0360306			ENSG00000118707	TGIF2	TGFB induced factor homeobox 2	0.73415	5.05426	23.258	0.000105658	0.0347681
ENSG00000143153	ATP1B1	ATPase Na+/K+ transporting subunit beta 1	-4.68537	8.00765	-27.0906	6.47e-05	0.0344267			ENSG00000140992	PDPK1	3-phosphoinositide dependent protein kinase 1	0.735328	5.7975	26.2531	7.16e-05	0.0344267
ENSG00000268658	LINC00664	long intergenic non-protein coding RNA 664	-4.57344	-3.93276	-37.0356	2.37e-05	0.0344267			ENSG00000125827	TMX4	thioredoxin related transmembrane protein 4	0.749421	4.89681	19.7722	0.000177844	0.0386184
ENSG00000135547	HEY2	hes related family bHLH transcription factor with YRPW motif 2	-4.52223	-2.37145	-24.3235	9.15e-05	0.0344267			ENSG00000100503	NIN	ninein	0.755969	5.76135	14.7615	0.000452591	0.0432928
ENSG00000076356	PLXNA2	plexin A2	-4.42429	1.95822	-18.5895	0.000216681	0.0386305			ENSG00000260238	PMF1-BGLAP	PMF1-BGLAP readthrough	0.757491	1.26883	13.7676	0.000565068	0.045584
ENSG00000168269	FOXI1	forkhead box I1	-4.40924	-4.01802	-24.0727	9.46e-05	0.0344267			ENSG00000070950	RAD18	RAD18 E3 ubiquitin protein ligase	0.757591	4.29988	12.7935	0.000713472	0.0497819
ENSG00000135048	CEMIP2	cell migration inducing hyaluronidase 2	-4.37385	5.16524	-18.6631	0.000213957	0.0386184			ENSG00000050748	MAPK9	mitogen-activated protein kinase 9	0.764481	6.12535	23.6762	9.98e-05	0.0344267
ENSG00000150048	CLEC1A	C-type lectin domain family 1 member A	-4.33808	-4.04909	-26.7068	6.78e-05	0.0344267			ENSG00000134901	POGLUT2	protein O-glucosyltransferase 2	0.769861	2.90455	15.2203	0.000410508	0.0422766
ENSG00000213063	RPL29P7	NA	-4.33438	-4.05411	-32.0277	3.78e-05	0.0344267			ENSG00000163297	ANTXR2	ANTXR cell adhesion molecule 2	0.781045	6.359	13.1452	0.000654596	0.0476897
ENSG00000164692	COL1A2	collagen type I alpha 2 chain	-4.33015	10.0794	-39.2103	1.97e-05	0.0344267			ENSG00000151093	OXSM	3-oxoacyl-ACP synthase, mitochondrial	0.781496	3.09709	16.8848	0.000294728	0.0399099
ENSG00000148965	SAA4	serum amyloid A4, constitutive	-4.2874	-4.07385	-23.1894	0.000106665	0.0347681			ENSG00000236144	TMEM147-AS1	TMEM147 antisense RNA 1	0.78169	4.5083	17.3632	0.000269546	0.0399099
ENSG00000139174	PRICKLE1	prickle planar cell polarity protein 1	-4.26918	1.68364	-20.2547	0.000164623	0.0386184			ENSG00000168476	REEP4	receptor accessory protein 4	0.782536	5.69233	18.6282	0.000215241	0.0386184
ENSG00000183657	PP13439	NA	-4.25115	-4.09423	-35.1743	2.8e-05	0.0344267			ENSG00000166860	ZBTB39	zinc finger and BTB domain containing 39	0.785211	3.41986	20.8439	0.000150165	0.0380295
ENSG00000177103	DSCAML1	DS cell adhesion molecule like 1	-4.24441	-4.09423	-18.1499	0.000233927	0.0391479			ENSG00000146054	TRIM7	tripartite motif containing 7	0.785347	3.82388	13.9827	0.000537868	0.0455634
ENSG00000234537	NA	NA	-4.24441	-4.09423	-18.1499	0.000233927	0.0391479			ENSG00000155254	MARVELD1	MARVEL domain containing 1	0.790988	5.86615	16.5951	0.000311488	0.0399099
ENSG00000250722	SELENOP	selenoprotein P	-4.1771	-0.0577267	-19.7159	0.000179474	0.0386184			ENSG00000144040	SFXN5	sideroflexin 5	0.795227	4.20456	16.9162	0.000292983	0.0399099
ENSG00000167612	ANKRD33	ankyrin repeat domain 33	-4.1518	-4.14584	-28.0931	5.76e-05	0.0344267			ENSG00000103148	NPRL3	NPR3 like, GATOR1 complex subunit	0.799439	5.55742	21.2785	0.000140552	0.0370781
ENSG00000261105	LMO7-AS1	LMO7 antisense RNA 1	-4.05029	-4.19099	-16.7689	0.000301288	0.0399099			ENSG00000121897	LIAS	lipoic acid synthetase	0.810372	3.79769	23.7516	9.88e-05	0.0344267
ENSG00000079215	SLC1A3	solute carrier family 1 member 3	-4.01987	0.31073	-14.2621	0.000505033	0.0450963			ENSG00000005249	PRKAR2B	protein kinase cAMP-dependent type II regulatory subunit beta	0.826037	4.4301	13.2976	0.000631058	0.0470293
ENSG00000080561	MID2	midline 2	-3.99521	0.726664	-25.7738	7.6e-05	0.0344267			ENSG00000179941	BBS10	Bardet-Biedl syndrome 10	0.829901	4.31916	20.5741	0.000156569	0.0386184
ENSG00000248187	LOC124900778	uncharacterized LOC124900778	-3.99447	2.86866	-15.3029	0.000403483	0.0422766			ENSG00000242110	AMACR	alpha-methylacyl-CoA racemase	0.831944	3.80924	17.6601	0.000255323	0.0399099
ENSG00000165887	ANKRD2	ankyrin repeat domain 2	-3.99192	0.1988	-19.6656	0.000180949	0.0386184			ENSG00000272325	NUDT3	nudix hydrolase 3	0.842	6.66624	17.5588	0.000260065	0.0399099
ENSG00000135821	GLUL	glutamate-ammonia ligase	-3.95484	4.56056	-33.902	3.15e-05	0.0344267			ENSG00000183161	FANCF	FA complementation group F	0.846485	2.59116	17.0278	0.000286892	0.0399099
ENSG00000225981	MICALL2-DT	MICALL2 divergent transcript	-3.95095	-4.2426	-24.5523	8.88e-05	0.0344267			ENSG00000107745	MICU1	mitochondrial calcium uptake 1	0.850608	5.61611	21.3342	0.000139378	0.0370781
ENSG00000128285	MCHR1	melanin concentrating hormone receptor 1	-3.84353	1.66503	-15.2402	0.000408806	0.0422766			ENSG00000164051	CCDC51	coiled-coil domain containing 51	0.85535	3.96786	16.7643	0.000301553	0.0399099
ENSG00000272420	NA	NA	-3.83503	-4.30285	-31.1939	4.11e-05	0.0344267			ENSG00000170315	UBB	ubiquitin B	0.855578	9.27763	14.034	0.000531629	0.0455226
ENSG00000180806	HOXC9	homeobox C9	-3.82632	-4.30285	-15.1759	0.000414357	0.0422766			ENSG00000156709	AIFM1	apoptosis inducing factor mitochondria associated 1	0.857147	6.801	13.3532	0.000622739	0.0470293
ENSG00000259005	NA	NA	-3.82632	-4.30285	-15.1759	0.000414357	0.0422766			ENSG00000077235	GTF3C1	general transcription factor IIIC subunit 1	0.859675	7.95489	21.9656	0.000126932	0.0360306
ENSG00000101331	CCM2L	CCM2 like scaffold protein	-3.82516	4.95346	-18.6741	0.000213554	0.0386184			ENSG00000272452	RP11-391M1.4	NA	0.860269	0.416458	12.9339	0.000689177	0.0489138
ENSG00000250363	KRT18P21	keratin 18 pseudogene 21	-3.80874	-4.31469	-28.1283	5.74e-05	0.0344267			ENSG00000103319	EEF2K	eukaryotic elongation factor 2 kinase	0.860601	5.0218	20.7908	0.000151399	0.0380295
ENSG00000225193	RPS12P26	NA	-3.80382	-4.32281	-13.6965	0.000574445	0.045584			ENSG00000133393	CEP20	centrosomal protein 20	0.869703	5.73663	13.4004	0.000615795	0.0469345
ENSG00000107105	ELAVL2	ELAV like RNA binding protein 2	-3.80226	-4.32362	-13.6249	0.000584112	0.045584			ENSG00000180921	FAM83H	family with sequence similarity 83 member H	0.885868	6.19234	14.8169	0.000447222	0.0429906
ENSG00000263120	NA	NA	-3.80226	-4.32362	-13.6249	0.000584112	0.045584			ENSG00000272654	JTB-DT	NA	0.888452	0.116134	12.8936	0.000696029	0.0490985
ENSG00000241563	CORT	cortistatin	-3.79621	-4.31764	-14.2057	0.000511446	0.0451691			ENSG00000113569	NUP155	nucleoporin 155	0.89697	7.20865	13.471	0.000605588	0.0463399
ENSG00000273297	LOC105375519	uncharacterized LOC105375519	-3.74103	0.884224	-21.2912	0.000140282	0.0370781			ENSG00000174106	LEMD3	LEM domain containing 3	0.907667	3.97921	19.8007	0.000177026	0.0386184
ENSG00000131771	PPP1R1B	protein phosphatase 1 regulatory inhibitor subunit 1B	-3.72035	-0.556788	-36.356	2.51e-05	0.0344267			ENSG00000164403	SHROOM1	shroom family member 1	0.922653	4.69655	14.4093	0.00048879	0.0445244
ENSG00000250954	LOC101928622	uncharacterized LOC101928622	-3.71051	-4.3631	-23.1378	0.000107429	0.0347681			ENSG00000145545	SRD5A1	steroid 5 alpha-reductase 1	0.936592	5.37338	15.1927	0.000412892	0.0422766
ENSG00000254418	SPON1-AS1	NA	-3.71051	-4.3631	-23.1378	0.000107429	0.0347681			ENSG00000139180	NDUFA9	NADH:ubiquinone oxidoreductase subunit A9	0.963147	6.27213	15.8443	0.000361118	0.0409227
ENSG00000165197	VEGFD	vascular endothelial growth factor D	-3.69488	-4.37523	-19.0399	0.000200693	0.0386184			ENSG00000116525	TRIM62	tripartite motif containing 62	0.965277	3.1832	19.4737	0.000186723	0.0386184
ENSG00000203601	LINC00970	long intergenic non-protein coding RNA 970	-3.69488	-4.37523	-19.0399	0.000200693	0.0386184			ENSG00000101365	IDH3B	isocitrate dehydrogenase (NAD(+)) 3 non-catalytic subunit beta	0.966572	6.53889	16.3194	0.000328609	0.0399099
ENSG00000064225	ST3GAL6	ST3 beta-galactoside alpha-2,3-sialyltransferase 6	-3.60731	0.257741	-14.4966	0.000479467	0.0442671			ENSG00000131981	LGALS3	galectin 3	0.98008	7.91728	17.4712	0.000264257	0.0399099
ENSG00000214093	RPS18P14	ribosomal protein S18 pseudogene 14	-3.57035	-4.43548	-27.7181	6.01e-05	0.0344267			ENSG00000168612	ZSWIM1	zinc finger SWIM-type containing 1	0.987762	3.60079	14.9233	0.000437131	0.0423731
ENSG00000240063	NA	NA	-3.57035	-4.43548	-27.7181	6.01e-05	0.0344267			ENSG00000038532	CLEC16A	C-type lectin domain containing 16A	1.02009	4.7473	23.5589	0.000101387	0.0344267
ENSG00000251613	NA	NA	-3.56217	-4.43548	-13.2924	0.00063184	0.0470293			ENSG00000100949	RABGGTA	Rab geranylgeranyltransferase subunit alpha	1.02608	3.24433	21.9735	0.000126786	0.0360306
ENSG00000269560	NA	NA	-3.56217	-4.43548	-13.2924	0.00063184	0.0470293			ENSG00000114790	ARHGEF26	Rho guanine nucleotide exchange factor 26	1.03293	4.52837	18.9247	0.000204633	0.0386184
ENSG00000095739	BAMBI	BMP and activin membrane bound inhibitor	-3.55119	3.8321	-16.9089	0.000293388	0.0399099			ENSG00000240344	PPIL3	peptidylprolyl isomerase like 3	1.03439	3.98155	15.3199	0.00040206	0.0422766
ENSG00000156052	GNAQ	G protein subunit alpha q	-3.49317	0.605101	-19.8577	0.0001754	0.0386184			ENSG00000161791	FMNL3	formin like 3	1.04742	3.41907	13.036	0.000672168	0.0484808
ENSG00000033327	GAB2	GRB2 associated binding protein 2	-3.4783	3.33812	-22.6068	0.000115739	0.0359311			ENSG00000101138	CSTF1	cleavage stimulation factor subunit 1	1.05031	5.00396	19.8212	0.000176439	0.0386184
ENSG00000226024	COX5BP7	NA	-3.45588	-4.49359	-21.7886	0.00013027	0.036183			ENSG00000164626	KCNK5	potassium two pore domain channel subfamily K member 5	1.05048	6.5198	23.8493	9.75e-05	0.0344267
ENSG00000253978	TENM2-AS1	TENM2 antisense RNA 2	-3.42172	-4.50786	-21.3787	0.000138451	0.0370458			ENSG00000204228	HSD17B8	hydroxysteroid 17-beta dehydrogenase 8	1.05102	0.362215	14.8918	0.000440089	0.0425884
ENSG00000172159	FRMD3	FERM domain containing 3	-3.40575	0.640559	-13.4597	0.000607204	0.0463408			ENSG00000140740	UQCRC2	ubiquinol-cytochrome c reductase core protein 2	1.06522	7.4542	18.8386	0.000207642	0.0386184
ENSG00000236489	RPL34P10	ribosomal protein L34 pseudogene 10	-3.39368	-4.52612	-14.2649	0.000504719	0.0450963			ENSG00000077238	IL4R	interleukin 4 receptor	1.06576	3.51287	14.5418	0.000474739	0.0442671
ENSG00000250069	NA	NA	-3.39368	-4.52612	-14.2649	0.000504719	0.0450963			ENSG00000217930	PAM16	presequence translocase associated motor 16	1.07385	4.06555	13.3278	0.000626522	0.0470293
ENSG00000113916	BCL6	BCL6 transcription repressor	-3.34211	4.90696	-22.0268	0.000125804	0.0360306			ENSG00000205362	MT1A	metallothionein 1A	1.07396	2.81998	16.3659	0.000325639	0.0399099
ENSG00000215498	FAM230B	family with sequence similarity 230 member B	-3.34033	-4.5479	-17.1158	0.000282205	0.0399099			ENSG00000156026	MCU	mitochondrial calcium uniporter	1.08579	5.91931	21.0677	0.000145112	0.037921
ENSG00000257573	NA	NA	-3.29176	-4.57458	-25.7662	7.6e-05	0.0344267			ENSG00000167315	ACAA2	acetyl-CoA acyltransferase 2	1.0942	6.40034	26.0926	7.3e-05	0.0344267
ENSG00000125735	TNFSF14	TNF superfamily member 14	-3.24511	-4.5985	-22.7334	0.000113683	0.0355017			ENSG00000182118	FAM89A	family with sequence similarity 89 member A	1.09426	1.58291	13.7392	0.000568786	0.045584
ENSG00000163347	CLDN1	claudin 1	-3.23484	4.86519	-15.7041	0.000371509	0.0411777			ENSG00000259264	NA	NA	1.09644	1.61003	16.9067	0.000293509	0.0399099
ENSG00000260361	NA	NA	-3.14901	-1.21084	-16.454	0.000320099	0.0399099			ENSG00000259248	USP3-AS1	USP3 antisense RNA 1	1.09817	-1.0971	12.7772	0.000716363	0.0499233
ENSG00000256407	NA	NA	-3.11852	-4.66274	-16.5841	0.000312146	0.0399099			ENSG00000204152	TIMM23B	translocase of inner mitochondrial membrane 23 homolog B	1.10003	2.00735	15.2668	0.000406538	0.0422766
ENSG00000102024	PLS3	plastin 3	-3.1095	7.05531	-46.1576	1.17e-05	0.0344267			ENSG00000140987	ZSCAN32	zinc finger and SCAN domain containing 32	1.10081	3.79007	15.335	0.0004008	0.0422544
ENSG00000213452	NA	NA	-3.10292	-4.67133	-13.1577	0.000652629	0.0476897			ENSG00000229809	ZNF688	zinc finger protein 688	1.10181	2.98033	14.4259	0.000486992	0.0445174
ENSG00000135094	SDS	serine dehydratase	-3.05939	-4.68914	-19.1255	0.000197832	0.0386184			ENSG00000186523	FAM86B1	family with sequence similarity 86 member B1	1.10375	0.43685	13.7801	0.00056344	0.045584
ENSG00000176204	LRRTM4	leucine rich repeat transmembrane neuronal 4	-3.05939	-4.68914	-19.1255	0.000197832	0.0386184			ENSG00000100890	PRORP	protein only RNase P catalytic subunit	1.10615	4.81495	21.8509	0.000129082	0.0360306
ENSG00000186038	HTR3E	5-hydroxytryptamine receptor 3E	-3.05939	-4.68914	-19.1255	0.000197832	0.0386184			ENSG00000249115	HAUS5	HAUS augmin like complex subunit 5	1.10726	5.74197	14.2308	0.000508575	0.0451335
ENSG00000186628	FSD2	fibronectin type III and SPRY domain containing 2	-3.05939	-4.68914	-19.1255	0.000197832	0.0386184			ENSG00000111880	RNGTT	RNA guanylyltransferase and 5'-phosphatase	1.13397	5.19138	39.6685	1.9e-05	0.0344267
ENSG00000205869	KRTAP5-1	keratin associated protein 5-1	-3.05939	-4.68914	-19.1255	0.000197832	0.0386184			ENSG00000109321	AREG	amphiregulin	1.14101	5.68785	14.1261	0.000520678	0.0454043
ENSG00000227591	HSD11B1-AS1	HSD11B1 antisense RNA 1	-3.05939	-4.68914	-19.1255	0.000197832	0.0386184			ENSG00000131584	ACAP3	ArfGAP with coiled-coil, ankyrin repeat and PH domains 3	1.1446	4.93224	15.044	0.000426048	0.0422766
ENSG00000259031	NA	NA	-3.05939	-4.68914	-19.1255	0.000197832	0.0386184			ENSG00000260464	NA	NA	1.14604	1.346	19.3701	0.00018994	0.0386184
ENSG00000264057	NA	NA	-3.05939	-4.68914	-19.1255	0.000197832	0.0386184			ENSG00000140990	NDUFB10	NADH:ubiquinone oxidoreductase subunit B10	1.1477	6.09408	19.1047	0.000198523	0.0386184
ENSG00000048052	HDAC9	histone deacetylase 9	-3.05909	6.30257	-29.5527	4.89e-05	0.0344267			ENSG00000175198	PCCA	propionyl-CoA carboxylase subunit alpha	1.1498	3.36872	14.6116	0.000467547	0.0439929
ENSG00000262223	LINC03048	long intergenic non-protein coding RNA 3048	-3.04174	-3.11751	-15.3829	0.00039683	0.042186			ENSG00000103363	ELOB	elongin B	1.15105	6.69184	17.5651	0.000259765	0.0399099
ENSG00000133818	RRAS2	RAS related 2	-2.88715	6.90477	-15.081	0.000422726	0.0422766			ENSG00000103356	EARS2	glutamyl-tRNA synthetase 2, mitochondrial	1.15663	5.52036	19.5944	0.000183064	0.0386184
ENSG00000185869	ZNF829	zinc finger protein 829	-2.8738	0.0269397	-14.5398	0.000474952	0.0442671			ENSG00000196141	SPATS2L	spermatogenesis associated serine rich 2 like	1.15932	7.05928	13.5356	0.00059645	0.0459629
ENSG00000135148	TRAFD1	TRAF-type zinc finger domain containing 1	-2.87061	7.07823	-34.0199	3.11e-05	0.0344267			ENSG00000101282	RSPO4	R-spondin 4	1.1613	3.78561	18.4656	0.000221368	0.0386378
ENSG00000182393	IFNL1	interferon lambda 1	-2.86614	-2.46853	-14.3241	0.000498106	0.0448376			ENSG00000107789	MINPP1	multiple inositol-polyphosphate phosphatase 1	1.16502	3.94539	18.3724	0.00022498	0.0386895
ENSG00000021300	PLEKHB1	pleckstrin homology domain containing B1	-2.82237	-4.8105	-16.0667	0.000345402	0.0399099			ENSG00000101181	MTG2	mitochondrial ribosome associated GTPase 2	1.19504	4.52836	14.046	0.00053019	0.0455136
ENSG00000065325	GLP2R	glucagon like peptide 2 receptor	-2.82237	-4.8105	-16.0667	0.000345402	0.0399099			ENSG00000126602	TRAP1	TNF receptor associated protein 1	1.20056	7.93809	16.1707	0.000338355	0.0399099
ENSG00000102287	GABRE	gamma-aminobutyric acid type A receptor subunit epsilon	-2.82237	-4.8105	-16.0667	0.000345402	0.0399099			ENSG00000130640	TUBGCP2	tubulin gamma complex associated protein 2	1.20856	6.55718	18.9622	0.000203338	0.0386184
ENSG00000137090	DMRT1	doublesex and mab-3 related transcription factor 1	-2.82237	-4.8105	-16.0667	0.000345402	0.0399099			ENSG00000167077	MEI1	meiotic double-stranded break formation protein 1	1.20909	-1.78065	13.1345	0.0006563	0.0476936
ENSG00000169031	COL4A3	collagen type IV alpha 3 chain	-2.82237	-4.8105	-16.0667	0.000345402	0.0399099			ENSG00000174365	SNHG11	small nucleolar RNA host gene 11	1.21743	2.66309	15.4199	0.000393799	0.0420697
ENSG00000183921	SDR42E2	short chain dehydrogenase/reductase family 42E, member 2	-2.82237	-4.8105	-16.0667	0.000345402	0.0399099			ENSG00000214192	UBE2V1P2	NA	1.22136	-0.276614	15.6217	0.000377798	0.0416859
ENSG00000226002	GTF2IP14	general transcription factor IIi pseudogene 14	-2.82237	-4.8105	-16.0667	0.000345402	0.0399099			ENSG00000232952	LOC401957	matrin 3 pseudogene	1.22648	-0.832553	16.1846	0.000337431	0.0399099
ENSG00000229200	NA	NA	-2.82237	-4.8105	-16.0667	0.000345402	0.0399099			ENSG00000197238	H4C11	H4 clustered histone 11	1.23032	1.13086	17.3496	0.000270224	0.0399099
ENSG00000250133	HOXC-AS2	HOXC cluster antisense RNA 2	-2.82237	-4.8105	-16.0667	0.000345402	0.0399099			ENSG00000086504	MRPL28	mitochondrial ribosomal protein L28	1.23677	6.46097	14.457	0.000483662	0.0442831
ENSG00000250443	NA	NA	-2.82237	-4.8105	-16.0667	0.000345402	0.0399099			ENSG00000267809	NDUFV2P1	NA	1.23792	2.31188	13.2772	0.000634134	0.0470293
ENSG00000251350	LINC02475	long intergenic non-protein coding RNA 2475	-2.82237	-4.8105	-16.0667	0.000345402	0.0399099			ENSG00000148835	TAF5	TATA-box binding protein associated factor 5	1.24082	3.85095	20.4866	0.000158723	0.0386184
ENSG00000261691	NA	NA	-2.82237	-4.8105	-16.0667	0.000345402	0.0399099			ENSG00000272405	NA	NA	1.24215	5.60686	14.6518	0.000463475	0.0436808
ENSG00000269887	NA	NA	-2.82237	-4.8105	-16.0667	0.000345402	0.0399099			ENSG00000162639	HENMT1	HEN methyltransferase 1	1.24286	4.18261	18.9767	0.000202842	0.0386184
ENSG00000273164	NA	NA	-2.82237	-4.8105	-16.0667	0.000345402	0.0399099			ENSG00000169683	LRRC45	leucine rich repeat containing 45	1.25046	4.20847	33.0439	3.42e-05	0.0344267
ENSG00000163624	CDS1	CDP-diacylglycerol synthase 1	-2.74138	0.182728	-18.1921	0.000232196	0.0391479			ENSG00000187800	PEAR1	platelet endothelial aggregation receptor 1	1.25319	2.41482	14.1198	0.000521415	0.0454043
ENSG00000046604	DSG2	desmoglein 2	-2.72418	5.45164	-12.8254	0.000707852	0.0494495			ENSG00000143374	TARS2	threonyl-tRNA synthetase 2, mitochondrial	1.26497	5.62789	29.8774	4.73e-05	0.0344267
ENSG00000106070	GRB10	growth factor receptor bound protein 10	-2.72389	4.39167	-15.0324	0.000427097	0.0422766			ENSG00000154814	OXNAD1	oxidoreductase NAD binding domain containing 1	1.26573	3.14473	23.6328	0.000100373	0.0344267
ENSG00000233084	RPL23AP25	ribosomal protein L23a pseudogene 25	-2.71986	-4.86131	-17.5181	0.000261998	0.0399099			ENSG00000137404	NRM	nurim	1.27202	3.81348	17.0719	0.000284529	0.0399099
ENSG00000169252	ADRB2	adrenoceptor beta 2	-2.71237	1.89128	-16.6667	0.000307232	0.0399099			ENSG00000163888	CAMK2N2	calcium/calmodulin dependent protein kinase II inhibitor 2	1.27749	0.647727	13.2183	0.000643168	0.0472804
ENSG00000258837	NA	NA	-2.64169	1.57349	-18.0747	0.000237056	0.0392257			ENSG00000160345	PIERCE1	piercer of microtubule wall 1	1.30752	3.17531	24.0525	9.49e-05	0.0344267
ENSG00000136153	LMO7	LIM domain 7	-2.59919	3.96547	-13.3904	0.000617263	0.0469844			ENSG00000179918	SEPHS2	selenophosphate synthetase 2	1.30992	5.92883	13.2452	0.00063902	0.0470894
ENSG00000164089	ETNPPL	ethanolamine-phosphate phospho-lyase	-2.58521	-1.93957	-15.4091	0.000394679	0.0420697			ENSG00000061337	LZTS1	leucine zipper tumor suppressor 1	1.31278	1.91704	19.0976	0.000198759	0.0386184
ENSG00000049249	TNFRSF9	TNF receptor superfamily member 9	-2.58349	-0.341928	-14.1259	0.000520698	0.0454043			ENSG00000101040	ZMYND8	zinc finger MYND-type containing 8	1.31516	7.07857	16.6569	0.00030781	0.0399099
ENSG00000047634	SCML1	Scm polycomb group protein like 1	-2.57419	-4.93186	-16.0667	0.000345403	0.0399099			ENSG00000181625	SLX1B	SLX1 homolog B, structure-specific endonuclease subunit	1.31586	4.70893	27.6551	6.06e-05	0.0344267
ENSG00000124003	MOGAT1	monoacylglycerol O-acyltransferase 1	-2.57419	-4.93186	-16.0667	0.000345403	0.0399099			ENSG00000107672	NSMCE4A	NSE4 homolog A, SMC5-SMC6 complex component	1.31993	4.44137	16.0855	0.000344112	0.0399099
ENSG00000162490	DRAXIN	dorsal inhibitory axon guidance protein	-2.57419	-4.93186	-16.0667	0.000345403	0.0399099			ENSG00000196421	C20orf204	chromosome 20 open reading frame 204	1.3453	1.28968	13.262	0.000636458	0.0470808
ENSG00000165995	CACNB2	calcium voltage-gated channel auxiliary subunit beta 2	-2.57419	-4.93186	-16.0667	0.000345403	0.0399099			ENSG00000271380	NA	NA	1.35204	-0.706323	13.2947	0.000631484	0.0470293
ENSG00000185681	MORN5	MORN repeat containing 5	-2.57419	-4.93186	-16.0667	0.000345403	0.0399099			ENSG00000161618	ALDH16A1	aldehyde dehydrogenase 16 family member A1	1.35563	5.5487	14.0033	0.000535352	0.0455226
ENSG00000188306	LRRIQ4	leucine rich repeats and IQ motif containing 4	-2.57419	-4.93186	-16.0667	0.000345403	0.0399099			ENSG00000165792	METTL17	methyltransferase like 17	1.37444	5.49896	27.907	5.88e-05	0.0344267
ENSG00000211696	TRGV8	T cell receptor gamma variable 8	-2.57419	-4.93186	-16.0667	0.000345403	0.0399099			ENSG00000033867	SLC4A7	solute carrier family 4 member 7	1.37682	6.24011	22.0856	0.000124732	0.0360306
ENSG00000224569	LOC391636	chromosome 9 open reading frame 78 pseudogene	-2.57419	-4.93186	-16.0667	0.000345403	0.0399099			ENSG00000107719	PALD1	phosphatase domain containing paladin 1	1.38876	5.01821	17.9809	0.000241034	0.0395604
ENSG00000231548	OR55B1P	NA	-2.57419	-4.93186	-16.0667	0.000345403	0.0399099			ENSG00000132821	VSTM2L	V-set and transmembrane domain containing 2 like	1.39584	3.80322	12.8552	0.00070266	0.0493254
ENSG00000232528	LOC100289473	cytoskeleton associated protein 2-like pseudogene	-2.57419	-4.93186	-16.0667	0.000345403	0.0399099			ENSG00000204178	MACO1	macoilin 1	1.44883	2.90473	16.7598	0.000301813	0.0399099
ENSG00000243915	NA	NA	-2.57419	-4.93186	-16.0667	0.000345403	0.0399099			ENSG00000073905	VDAC1P1	NA	1.45543	0.900037	18.1252	0.000234949	0.0391479
ENSG00000251476	MTCO1P31	MT-CO1 pseudogene 31	-2.57419	-4.93186	-16.0667	0.000345403	0.0399099			ENSG00000171723	GPHN	gephyrin	1.47078	3.56977	27	6.54e-05	0.0344267
ENSG00000253878	NA	NA	-2.57419	-4.93186	-16.0667	0.000345403	0.0399099			ENSG00000204934	ATP6V0E2-AS1	ATP6V0E2 antisense RNA 1	1.49059	2.83604	16.4681	0.000319227	0.0399099
ENSG00000255500	LOC646801	pantothenate kinase 3 pseudogene	-2.57419	-4.93186	-16.0667	0.000345403	0.0399099			ENSG00000159216	RUNX1	RUNX family transcription factor 1	1.4986	6.43221	16.9314	0.000292145	0.0399099
ENSG00000257900	NA	NA	-2.57419	-4.93186	-16.0667	0.000345403	0.0399099			ENSG00000130675	MNX1	motor neuron and pancreas homeobox 1	1.51742	3.1848	14.7878	0.000450028	0.0431885
ENSG00000259692	NA	NA	-2.57419	-4.93186	-16.0667	0.000345403	0.0399099			ENSG00000179988	PSTK	phosphoseryl-tRNA kinase	1.53263	1.29005	24.5803	8.85e-05	0.0344267
ENSG00000263096	NA	NA	-2.57419	-4.93186	-16.0667	0.000345403	0.0399099			ENSG00000108175	ZMIZ1	zinc finger MIZ-type containing 1	1.5419	4.92451	13.148	0.000654149	0.0476897
ENSG00000270137	NA	NA	-2.57419	-4.93186	-16.0667	0.000345403	0.0399099			ENSG00000109927	TECTA	tectorin alpha	1.55883	0.0203029	16.1079	0.000342586	0.0399099
ENSG00000272691	NA	NA	-2.57419	-4.93186	-16.0667	0.000345403	0.0399099			ENSG00000101407	TTI1	TELO2 interacting protein 1	1.58566	5.11194	18.411	0.000223478	0.0386895
ENSG00000159200	RCAN1	regulator of calcineurin 1	-2.56368	8.94595	-14.378	0.000492177	0.0446456			ENSG00000115687	PASK	PAS domain containing serine/threonine kinase	1.58871	4.14742	27.8385	5.93e-05	0.0344267
ENSG00000138685	FGF2	fibroblast growth factor 2	-2.55115	6.24813	-14.4661	0.000482693	0.0442671			ENSG00000229186	ADAM1A	NA	1.59105	1.48477	16.559	0.000313664	0.0399099
ENSG00000197279	ZNF165	zinc finger protein 165	-2.53873	3.64752	-15.0489	0.000425609	0.0422766			ENSG00000198208	RPS6KL1	ribosomal protein S6 kinase like 1	1.59736	2.33006	13.7583	0.00056628	0.045584
ENSG00000251432	LINC02615	long intergenic non-protein coding RNA 2615	-2.47781	0.40884	-16.845	0.00029696	0.0399099			ENSG00000118965	WDR35	WD repeat domain 35	1.60702	5.14477	23.5738	0.000101182	0.0344267
ENSG00000215478	CES5AP1	NA	-2.475	1.22649	-14.0539	0.000529244	0.0455136			ENSG00000168993	CPLX1	complexin 1	1.61849	1.49964	18.0166	0.000239509	0.0394221
ENSG00000069702	TGFBR3	transforming growth factor beta receptor 3	-2.46935	7.06218	-25.7963	7.58e-05	0.0344267			ENSG00000155592	ZKSCAN2	zinc finger with KRAB and SCAN domains 2	1.62413	3.1636	17.1564	0.000280074	0.0399099
ENSG00000015285	WAS	WASP actin nucleation promoting factor	-2.46489	1.41769	-24.5243	8.91e-05	0.0344267			ENSG00000112541	PDE10A	phosphodiesterase 10A	1.64853	5.67268	14.6668	0.00046197	0.0436738
ENSG00000198682	PAPSS2	3'-phosphoadenosine 5'-phosphosulfate synthase 2	-2.45908	1.63975	-14.4659	0.000482722	0.0442671			ENSG00000121068	TBX2	T-box transcription factor 2	1.65279	4.15097	14.5804	0.000470751	0.0442222
ENSG00000147862	NFIB	nuclear factor I B	-2.45835	5.20906	-17.9338	0.000243068	0.0397761			ENSG00000155666	KDM8	lysine demethylase 8	1.65744	1.4744	24.5321	8.9e-05	0.0344267
ENSG00000269202	NA	NA	-2.44214	-2.19233	-24.4482	9e-05	0.0344267			ENSG00000179331	RAB39A	RAB39A, member RAS oncogene family	1.67054	0.821457	26.9817	6.56e-05	0.0344267
ENSG00000229848	NA	NA	-2.42911	0.637834	-21.376	0.000138506	0.0370458			ENSG00000120051	CFAP58	cilia and flagella associated protein 58	1.67347	-2.80789	12.9211	0.000691348	0.048936
ENSG00000217783	LDHAL6FP	NA	-2.38925	-2.70289	-21.7315	0.000131371	0.0363143			ENSG00000240694	PNMA2	PNMA family member 2	1.7217	5.84063	13.0237	0.000674192	0.0485662
ENSG00000119139	TJP2	tight junction protein 2	-2.3821	1.73521	-21.6746	0.00013248	0.0364466			ENSG00000071575	TRIB2	tribbles pseudokinase 2	1.72785	5.41241	34.9767	2.85e-05	0.0344267
ENSG00000247809	NR2F2-AS1	NR2F2 antisense RNA 1	-2.37463	0.276413	-15.1368	0.000417774	0.0422766			ENSG00000092964	DPYSL2	dihydropyrimidinase like 2	1.76343	6.34734	19.448	0.000187515	0.0386184
ENSG00000179222	MAGED1	MAGE family member D1	-2.36031	7.44765	-24.4863	8.96e-05	0.0344267			ENSG00000252464	RN7SKP70	RN7SK pseudogene 70	1.78983	-3.36988	13.9995	0.00053581	0.0455226
ENSG00000123240	OPTN	optineurin	-2.29677	5.53853	-19.6289	0.000182035	0.0386184			ENSG00000140465	CYP1A1	cytochrome P450 family 1 subfamily A member 1	1.82713	0.745975	16.3664	0.000325608	0.0399099
ENSG00000241288	LINC02614	long intergenic non-protein coding RNA 2614	-2.29576	0.881262	-38.5589	2.08e-05	0.0344267			ENSG00000170458	CD14	CD14 molecule	1.87589	1.65986	22.3768	0.000119601	0.0360306
ENSG00000152270	PDE3B	phosphodiesterase 3B	-2.28036	3.51273	-12.9894	0.000679869	0.0485737			ENSG00000250332	NA	NA	1.88787	-4.87788	14.5041	0.000478679	0.0442671
ENSG00000142661	MYOM3	myomesin 3	-2.2502	-3.51037	-19.7726	0.000177833	0.0386184			ENSG00000173848	NET1	neuroepithelial cell transforming 1	1.91919	6.62961	15.7385	0.000368924	0.0411464
ENSG00000105655	ISYNA1	inositol-3-phosphate synthase 1	-2.24576	7.10979	-18.5017	0.000219989	0.0386305			ENSG00000137868	STRA6	signaling receptor and transporter of retinol STRA6	1.93692	4.23686	52.749	7.58e-06	0.0344267
ENSG00000251562	MALAT1	metastasis associated lung adenocarcinoma transcript 1	-2.24531	8.36917	-107.58	7.62e-07	0.0344267			ENSG00000170522	ELOVL6	ELOVL fatty acid elongase 6	1.94209	1.99125	30.6035	4.37e-05	0.0344267
ENSG00000172175	MALT1	MALT1 paracaspase	-2.23205	5.61214	-39.7832	1.88e-05	0.0344267			ENSG00000258011	HMGA1P3	NA	1.97154	-2.65933	13.9094	0.000546933	0.045584
ENSG00000139508	SLC46A3	solute carrier family 46 member 3	-2.18581	3.83803	-16.9526	0.00029098	0.0399099			ENSG00000198900	TOP1	DNA topoisomerase I	2.03347	7.6551	17.0628	0.000285016	0.0399099
ENSG00000181264	TLCD5	TLC domain containing 5	-2.17278	4.87572	-28.7395	5.35e-05	0.0344267			ENSG00000263829	SINHCAFP1	NA	2.03511	-4.94808	12.8327	0.000706574	0.04942
ENSG00000100292	HMOX1	heme oxygenase 1	-2.17191	5.78482	-47.4497	1.07e-05	0.0344267			ENSG00000218586	NA	NA	2.0372	-2.37849	14.8436	0.000444659	0.042887
ENSG00000165807	PPP1R36	protein phosphatase 1 regulatory subunit 36	-2.13129	-0.510177	-27.0766	6.48e-05	0.0344267			ENSG00000111424	VDR	vitamin D receptor	2.05641	0.612644	16.253	0.000332918	0.0399099
ENSG00000228808	HMGB3P4	high mobility group box 3 pseudogene 4	-2.12568	-3.57062	-14.3227	0.000498256	0.0448376			ENSG00000242474	LINC03015	NA	2.06591	-2.61224	13.7808	0.000563339	0.045584
ENSG00000255507	UVRAG-DT	UVRAG divergent transcript	-2.12121	-1.991	-18.7149	0.000212065	0.0386184			ENSG00000100985	MMP9	matrix metallopeptidase 9	2.06775	-4.93186	13.6599	0.000579356	0.045584
ENSG00000175911	NA	NA	-2.1034	1.47672	-25.4809	7.88e-05	0.0344267			ENSG00000105610	KLF1	KLF transcription factor 1	2.06775	-4.93186	13.6599	0.000579356	0.045584
ENSG00000086289	EPDR1	ependymin related 1	-2.09073	5.07644	-28.1594	5.72e-05	0.0344267			ENSG00000118946	PCDH17	protocadherin 17	2.06775	-4.93186	13.6599	0.000579356	0.045584
ENSG00000101236	RNF24	ring finger protein 24	-2.08517	5.41942	-13.6208	0.000584663	0.045584			ENSG00000121552	CSTA	cystatin A	2.06775	-4.93186	13.6599	0.000579356	0.045584
ENSG00000114796	KLHL24	kelch like family member 24	-2.08232	6.0493	-14.6601	0.000462644	0.0436738			ENSG00000135100	HNF1A	HNF1 homeobox A	2.06775	-4.93186	13.6599	0.000579356	0.045584
ENSG00000087842	PIR	pirin	-2.07378	4.24478	-28.1933	5.69e-05	0.0344267			ENSG00000146530	VWDE	von Willebrand factor D and EGF domains	2.06775	-4.93186	13.6599	0.000579356	0.045584
ENSG00000232385	RPS3AP25	RPS3A pseudogene 25	-2.0668	-5.18764	-13.5672	0.000592045	0.0459117			ENSG00000164627	KIF6	kinesin family member 6	2.06775	-4.93186	13.6599	0.000579356	0.045584
ENSG00000173559	NABP1	nucleic acid binding protein 1	-2.0642	4.77459	-71.3905	2.86e-06	0.0344267			ENSG00000168743	NPNT	nephronectin	2.06775	-4.93186	13.6599	0.000579356	0.045584
ENSG00000148154	UGCG	UDP-glucose ceramide glucosyltransferase	-2.04706	5.6336	-15.7811	0.000365752	0.0410886			ENSG00000179219	LINC00311	long intergenic non-protein coding RNA 311	2.06775	-4.93186	13.6599	0.000579356	0.045584
ENSG00000137474	MYO7A	myosin VIIA	-2.02131	2.81861	-13.3029	0.000630258	0.0470293			ENSG00000198558	HIST1H4L	NA	2.06775	-4.93186	13.6599	0.000579356	0.045584
ENSG00000128335	APOL2	apolipoprotein L2	-2.01327	5.11202	-15.0271	0.000427581	0.0422766			ENSG00000200354	SNORA71D	small nucleolar RNA, H/ACA box 71D	2.06775	-4.93186	13.6599	0.000579356	0.045584
ENSG00000197355	UAP1L1	UDP-N-acetylglucosamine pyrophosphorylase 1 like 1	-1.99348	5.51768	-22.2251	0.000122239	0.0360306			ENSG00000204038	NA	NA	2.06775	-4.93186	13.6599	0.000579356	0.045584
ENSG00000241157	RPL32P32	ribosomal protein L32 pseudogene 32	-1.98553	-3.643	-16.6163	0.000310221	0.0399099			ENSG00000215120	NA	NA	2.06775	-4.93186	13.6599	0.000579356	0.045584
ENSG00000182247	UBE2E2	ubiquitin conjugating enzyme E2 E2	-1.96302	1.28413	-25.2081	8.16e-05	0.0344267			ENSG00000228022	HCG20	HLA complex group 20	2.06775	-4.93186	13.6599	0.000579356	0.045584
ENSG00000102554	KLF5	KLF transcription factor 5	-1.95458	1.67364	-18.192	0.000232201	0.0391479			ENSG00000228986	PHF10P1	NA	2.06775	-4.93186	13.6599	0.000579356	0.045584
ENSG00000150961	SEC24D	SEC24 homolog D, COPII coat complex component	-1.94651	4.6573	-25.1088	8.26e-05	0.0344267			ENSG00000232496	RPL3P12	NA	2.06775	-4.93186	13.6599	0.000579356	0.045584
ENSG00000120885	CLU	clusterin	-1.94543	7.45842	-24.3417	9.13e-05	0.0344267			ENSG00000246331	LOC645485	uncharacterized LOC645485	2.06775	-4.93186	13.6599	0.000579356	0.045584
ENSG00000203709	MIR29B2CHG	NA	-1.93449	2.10088	-17.0512	0.000285637	0.0399099			ENSG00000253802	SIRLNT	SIRT1 regulating lncRNA tumor promoter	2.06775	-4.93186	13.6599	0.000579356	0.045584
ENSG00000241057	NA	NA	-1.90502	-2.90026	-18.297	0.000227962	0.0389646			ENSG00000260452	TPRKBP2	TP53RK binding protein pseudogene 2	2.06775	-4.93186	13.6599	0.000579356	0.045584
ENSG00000196588	MRTFA	myocardin related transcription factor A	-1.89603	5.78628	-19.8651	0.000175192	0.0386184			ENSG00000272226	NA	NA	2.06775	-4.93186	13.6599	0.000579356	0.045584
ENSG00000165555	NOXRED1	NADP dependent oxidoreductase domain containing 1	-1.88996	-0.693025	-17.0857	0.000283793	0.0399099			ENSG00000272842	NA	NA	2.06775	-4.93186	13.6599	0.000579356	0.045584
ENSG00000067113	PLPP1	phospholipid phosphatase 1	-1.86846	7.22501	-26.8431	6.67e-05	0.0344267			ENSG00000112773	TENT5A	terminal nucleotidyltransferase 5A	2.08632	3.90487	16.2609	0.000332401	0.0399099
ENSG00000235092	ID2-AS1	NA	-1.83177	-1.84625	-16.5486	0.00031429	0.0399099			ENSG00000139515	PDX1	pancreatic and duodenal homeobox 1	2.13878	-0.919047	15.1299	0.000418386	0.0422766
ENSG00000213047	DENND1B	DENN domain containing 1B	-1.82975	3.24578	-14.2	0.000512104	0.0451691			ENSG00000148671	ADIRF	adipogenesis regulatory factor	2.1487	5.51658	30.4496	4.45e-05	0.0344267
ENSG00000163754	GYG1	glycogenin 1	-1.80301	6.2534	-15.9228	0.000355466	0.0404259			ENSG00000011422	PLAUR	plasminogen activator, urokinase receptor	2.15604	3.64355	12.8759	0.000699081	0.0491937
ENSG00000130962	PRRG1	proline rich and Gla domain 1	-1.80243	3.55092	-20.2178	0.000165586	0.0386184			ENSG00000111319	SCNN1A	sodium channel epithelial 1 subunit alpha	2.16481	5.76241	47.3307	1.07e-05	0.0344267
ENSG00000185201	IFITM2	interferon induced transmembrane protein 2	-1.78248	6.86356	-23.5399	0.00010165	0.0344267			ENSG00000214796	TUBA5P	NA	2.17525	0.439925	34.9804	2.85e-05	0.0344267
ENSG00000168807	SNTB2	syntrophin beta 2	-1.78118	7.0006	-71.2836	2.87e-06	0.0344267			ENSG00000011332	DPF1	double PHD fingers 1	2.25976	1.99123	15.1683	0.000415017	0.0422766
ENSG00000182310	SPACA6	sperm acrosome associated 6	-1.75575	2.62142	-24.0555	9.48e-05	0.0344267			ENSG00000133216	EPHB2	EPH receptor B2	2.29156	3.66905	14.0082	0.000534752	0.0455226
ENSG00000228878	SEPTIN7-DT	NA	-1.75573	-1.17331	-17.7131	0.000252889	0.0399099			ENSG00000046653	GPM6B	glycoprotein M6B	2.29986	1.19549	13.301	0.000630544	0.0470293
ENSG00000203326	ZNF525	zinc finger protein 525	-1.75457	0.241522	-23.5499	0.000101512	0.0344267			ENSG00000100867	DHRS2	dehydrogenase/reductase 2	2.32056	1.25115	15.5069	0.000386798	0.0420047
ENSG00000257261	SLC38A4-AS1	NA	-1.75127	1.11648	-15.4109	0.000394535	0.0420697			ENSG00000272741	NA	NA	2.33512	-4.79808	14.9599	0.000433733	0.0422956
ENSG00000225667	LINC00505	NA	-1.74741	-0.889105	-17.4588	0.000264858	0.0399099			ENSG00000134775	FHOD3	formin homology 2 domain containing 3	2.44793	0.263664	13.4993	0.000601567	0.0461441
ENSG00000196428	TSC22D2	TSC22 domain family member 2	-1.73792	5.35065	-13.8567	0.000553582	0.045584			ENSG00000026036	RTEL1-TNFRSF6B	RTEL1-TNFRSF6B readthrough (NMD candidate)	2.49613	5.1607	32.6721	3.54e-05	0.0344267
ENSG00000166311	SMPD1	sphingomyelin phosphodiesterase 1	-1.71718	4.30474	-17.8871	0.000245102	0.0397761			ENSG00000163814	CDCP1	CUB domain containing protein 1	2.5408	5.23692	16.5437	0.00031459	0.0399099
ENSG00000196263	ZNF471	zinc finger protein 471	-1.70762	2.90268	-17.3146	0.000271973	0.0399099			ENSG00000047662	FAM184B	family with sequence similarity 184 member B	2.55316	-4.68914	17.1878	0.000278442	0.0399099
ENSG00000102401	ARMCX3	armadillo repeat containing X-linked 3	-1.70239	6.17241	-34.7449	2.91e-05	0.0344267			ENSG00000069122	ADGRF5	adhesion G protein-coupled receptor F5	2.55316	-4.68914	17.1878	0.000278442	0.0399099
ENSG00000231721	LINC-PINT	long intergenic non-protein coding RNA, p53 induced transcript	-1.69747	4.73117	-27.9652	5.85e-05	0.0344267			ENSG00000103355	PRSS33	serine protease 33	2.55316	-4.68914	17.1878	0.000278442	0.0399099
ENSG00000037965	HOXC8	homeobox C8	-1.68868	3.65641	-23.6517	0.000100116	0.0344267			ENSG00000224717	LEMD1-DT	LEMD1 divergent transcript	2.55316	-4.68914	17.1878	0.000278442	0.0399099
ENSG00000149485	FADS1	fatty acid desaturase 1	-1.68086	6.84001	-13.0131	0.000675946	0.0485737			ENSG00000227848	SUCLA2-AS1	NA	2.55316	-4.68914	17.1878	0.000278442	0.0399099
ENSG00000166340	TPP1	tripeptidyl peptidase 1	-1.67842	7.28262	-14.6825	0.000460392	0.0436738			ENSG00000240135	PSMD12P1	PSMD12 pseudogene 1	2.55316	-4.68914	17.1878	0.000278442	0.0399099
ENSG00000165929	TC2N	tandem C2 domains, nuclear	-1.6516	1.44951	-17.3621	0.000269605	0.0399099			ENSG00000260198	NA	NA	2.55316	-4.68914	17.1878	0.000278442	0.0399099
ENSG00000255284	GATD1-DT	GATD1 divergent transcript	-1.65013	2.37298	-40.1914	1.82e-05	0.0344267			ENSG00000265799	NA	NA	2.55316	-4.68914	17.1878	0.000278442	0.0399099
ENSG00000134107	BHLHE40	basic helix-loop-helix family member e40	-1.64707	4.82074	-13.7758	0.00056399	0.045584			ENSG00000266290	DYNLL2-DT	DYNLL2 divergent transcript	2.55316	-4.68914	17.1878	0.000278442	0.0399099
ENSG00000237264	FTH1P11	NA	-1.64371	3.86773	-40.3624	1.79e-05	0.0344267			ENSG00000267405	NA	NA	2.55316	-4.68914	17.1878	0.000278442	0.0399099
ENSG00000196083	IL1RAP	interleukin 1 receptor accessory protein	-1.64027	0.663788	-15.6086	0.000378812	0.0416859			ENSG00000272141	NA	NA	2.55316	-4.68914	17.1878	0.000278442	0.0399099
ENSG00000167996	FTH1	ferritin heavy chain 1	-1.62502	11.9274	-25.1574	8.21e-05	0.0344267			ENSG00000185020	NA	NA	2.55601	2.78625	19.5715	0.00018375	0.0386184
ENSG00000174327	SLC16A13	solute carrier family 16 member 13	-1.62025	3.3057	-15.4479	0.000391526	0.0420697			ENSG00000261167	NA	NA	2.58285	-0.152598	25.9556	7.43e-05	0.0344267
ENSG00000070778	PTPN21	protein tyrosine phosphatase non-receptor type 21	-1.60503	2.03962	-19.1044	0.000198531	0.0386184			ENSG00000197153	H3C12	H3 clustered histone 12	2.62082	-3.07137	19.6149	0.000182451	0.0386184
ENSG00000124486	USP9X	ubiquitin specific peptidase 9 X-linked	-1.59656	7.80788	-31.6879	3.91e-05	0.0344267			ENSG00000213927	CCL27	C-C motif chemokine ligand 27	2.62377	-4.59831	20.1743	0.000166733	0.0386184
ENSG00000011021	CLCN6	chloride voltage-gated channel 6	-1.59638	5.60335	-20.3757	0.00016151	0.0386184			ENSG00000183242	WT1-AS	WT1 antisense RNA	2.68054	0.520875	15.2353	0.00040922	0.0422766
ENSG00000110422	HIPK3	homeodomain interacting protein kinase 3	-1.592	5.67794	-13.6989	0.000574126	0.045584			ENSG00000259985	NA	NA	2.68154	-3.04129	16.7005	0.000305249	0.0399099
ENSG00000205189	ZBTB10	zinc finger and BTB domain containing 10	-1.5682	4.07254	-16.5975	0.000311344	0.0399099			ENSG00000050767	COL23A1	collagen type XXIII alpha 1 chain	2.7356	-4.5985	13.5283	0.000597479	0.0459629
ENSG00000258297	NA	NA	-1.55792	2.81367	-16.2651	0.000332128	0.0399099			ENSG00000101638	ST8SIA5	ST8 alpha-N-acetyl-neuraminide alpha-2,8-sialyltransferase 5	2.7356	-4.5985	13.5283	0.000597479	0.0459629
ENSG00000246263	UBR5-DT	NA	-1.55101	1.25696	-17.5347	0.000261208	0.0399099			ENSG00000180152	XIAPP3	X-linked inhibitor of apoptosis pseudogene 3	2.7356	-4.5985	13.5283	0.000597479	0.0459629
ENSG00000168795	ZBTB5	zinc finger and BTB domain containing 5	-1.54141	5.03389	-17.3713	0.000269148	0.0399099			ENSG00000066248	NGEF	neuronal guanine nucleotide exchange factor	2.83962	4.75059	13.4646	0.000606502	0.0463408
ENSG00000109738	GLRB	glycine receptor beta	-1.52413	3.80515	-19.0534	0.000200239	0.0386184			ENSG00000144596	GRIP2	glutamate receptor interacting protein 2	2.84441	1.38582	27.6234	6.08e-05	0.0344267
ENSG00000219507	FTH1P8	NA	-1.51928	3.36272	-17.4226	0.000266623	0.0399099			ENSG00000183798	EMILIN3	elastin microfibril interfacer 3	2.87724	-2.20683	15.3607	0.000398666	0.042186
ENSG00000154803	FLCN	folliculin	-1.51695	6.15276	-18.514	0.000219521	0.0386305			ENSG00000213717	RPL18AP10	ribosomal protein L18a pseudogene 10	2.91572	-4.50786	19.9115	0.000173887	0.0386184
ENSG00000186827	TNFRSF4	TNF receptor superfamily member 4	-1.51325	-3.14189	-13.8365	0.000556161	0.045584			ENSG00000242159	ABCF2P1	ATP binding cassette subfamily F member 2 pseudogene 1	2.91572	-4.50786	19.9115	0.000173887	0.0386184
ENSG00000247498	GPRC5D-AS1	GPRC5D and HEBP1 antisense RNA 1	-1.50534	2.96744	-31.353	4.05e-05	0.0344267			ENSG00000246662	CIBAR1-DT	CIBAR1 divergent transcript	2.91572	-4.50786	19.9115	0.000173887	0.0386184
ENSG00000174808	BTC	betacellulin	-1.50239	4.65907	-17.4462	0.000265471	0.0399099			ENSG00000273454	NA	NA	2.91572	-4.50786	19.9115	0.000173887	0.0386184
ENSG00000153250	RBMS1	RNA binding motif single stranded interacting protein 1	-1.49725	5.57155	-28.4939	5.5e-05	0.0344267			ENSG00000255663	NA	NA	2.96773	-4.48136	14.0242	0.000532821	0.0455226
ENSG00000133519	ZDHHC8BP	ZDHHC8B, pseudogene	-1.4949	4.89916	-16.8567	0.000296301	0.0399099			ENSG00000135333	EPHA7	EPH receptor A7	2.97969	2.97476	14.062	0.000528274	0.0455136
ENSG00000183773	AIFM3	apoptosis inducing factor mitochondria associated 3	-1.48862	1.57715	-28.5202	5.49e-05	0.0344267			ENSG00000102879	CORO1A	coronin 1A	3.011	2.58618	14.9877	0.000431169	0.0422919
ENSG00000102098	SCML2	Scm polycomb group protein like 2	-1.47994	4.31915	-18.7742	0.000209928	0.0386184			ENSG00000189045	ANKDD1B	ankyrin repeat and death domain containing 1B	3.05944	-4.43548	14.1511	0.00051775	0.0453909
ENSG00000214049	UCA1	urothelial cancer associated 1	-1.47674	8.28889	-51.8702	8e-06	0.0344267			ENSG00000231740	NA	NA	3.05944	-4.43548	14.1511	0.00051775	0.0453909
ENSG00000138764	CCNG2	cyclin G2	-1.47515	4.92228	-17.2015	0.000277731	0.0399099			ENSG00000228002	DHX9P1	NA	3.06783	-4.43229	17.3348	0.000270961	0.0399099
ENSG00000116954	RRAGC	Ras related GTP binding C	-1.46878	5.69332	-20.2095	0.000165804	0.0386184			ENSG00000174136	RGMB	repulsive guidance molecule BMP co-receptor b	3.06933	4.61857	13.0873	0.000663843	0.0480671
ENSG00000130827	PLXNA3	plexin A3	-1.45788	5.47568	-15.525	0.000385356	0.0419359			ENSG00000182022	CHST15	carbohydrate sulfotransferase 15	3.09672	3.67359	14.3269	0.000497798	0.0448376
ENSG00000135862	LAMC1	laminin subunit gamma 1	-1.4511	7.53093	-18.0609	0.000237637	0.0392257			ENSG00000237399	PITRM1-AS1	PITRM1 antisense RNA 1	3.20517	-4.3631	22.1597	0.0001234	0.0360306
ENSG00000145014	TMEM44	transmembrane protein 44	-1.45013	3.98557	-22.3589	0.000119908	0.0360306			ENSG00000260804	LINC01963	long intergenic non-protein coding RNA 1963	3.26558	1.89	13.3582	0.000622002	0.0470293
ENSG00000172890	NADSYN1	NAD synthetase 1	-1.43923	5.14525	-27.713	6.02e-05	0.0344267			ENSG00000178445	GLDC	glycine decarboxylase	3.2723	1.39134	14.4038	0.000489381	0.0445244
ENSG00000181004	BBS12	Bardet-Biedl syndrome 12	-1.43259	2.83737	-19.888	0.000174547	0.0386184			ENSG00000002079	MYH16	myosin heavy chain 16 pseudogene	3.28736	2.31815	29.6031	4.87e-05	0.0344267
ENSG00000232187	NA	NA	-1.43204	1.96693	-13.1528	0.000653391	0.0476897			ENSG00000198835	GJC2	gap junction protein gamma 2	3.31183	1.79175	13.6322	0.000583106	0.045584
ENSG00000185753	CXorf38	chromosome X open reading frame 38	-1.40638	3.66129	-13.8722	0.000551617	0.045584			ENSG00000250033	SLC7A11-AS1	SLC7A11 antisense RNA 1	3.32676	-4.30285	19.892	0.000174435	0.0386184
ENSG00000129083	COPB1	COPI coat complex subunit beta 1	-1.40494	7.6761	-42.3485	1.54e-05	0.0344267			ENSG00000260871	NA	NA	3.32676	-4.30285	19.892	0.000174435	0.0386184
ENSG00000114107	CEP70	centrosomal protein 70	-1.39323	5.70398	-16.1876	0.000337229	0.0399099			ENSG00000101955	SRPX	sushi repeat containing protein X-linked	3.33684	-2.34142	15.0973	0.000421272	0.0422766
ENSG00000164542	MATCAP2	microtubule associated tyrosine carboxypeptidase 2	-1.38972	5.37166	-43.7545	1.38e-05	0.0344267			ENSG00000196420	S100A5	S100 calcium binding protein A5	3.44018	0.431325	26.7075	6.78e-05	0.0344267
ENSG00000166483	WEE1	WEE1 G2 checkpoint kinase	-1.38816	5.94484	-37.6208	2.25e-05	0.0344267			ENSG00000173269	MMRN2	multimerin 2	3.49468	3.64859	23.0382	0.000108927	0.0347681
ENSG00000226608	FTLP3	NA	-1.37415	5.35311	-15.7741	0.000366272	0.0410886			ENSG00000105695	MAG	myelin associated glycoprotein	3.54837	-4.19099	18.6353	0.000214979	0.0386184
ENSG00000254614	CAPN1-AS1	CAPN1 antisense RNA 1	-1.36955	2.41611	-14.0972	0.000524081	0.0454801			ENSG00000223723	TFDP1P2	NA	3.58359	-2.59034	21.0322	0.000145898	0.037921
ENSG00000071967	CYBRD1	cytochrome b reductase 1	-1.35463	7.49233	-30.9586	4.21e-05	0.0344267			ENSG00000135318	NT5E	5'-nucleotidase ecto	3.64546	6.51225	20.2996	0.000163458	0.0386184
ENSG00000008294	SPAG9	sperm associated antigen 9	-1.35429	8.46656	-45.6976	1.2e-05	0.0344267			ENSG00000172927	MYEOV	myeloma overexpressed	3.64598	0.863416	18.4121	0.000223435	0.0386895
ENSG00000065833	ME1	malic enzyme 1	-1.35422	5.64622	-26.1264	7.27e-05	0.0344267			ENSG00000261757	NA	NA	3.79961	-1.74517	30.5307	4.41e-05	0.0344267
ENSG00000159388	BTG2	BTG anti-proliferation factor 2	-1.34918	4.73225	-13.6402	0.000582022	0.045584			ENSG00000175832	ETV4	ETS variant transcription factor 4	3.93513	3.17956	23.169	0.000106966	0.0347681
ENSG00000186205	MTARC1	mitochondrial amidoxime reducing component 1	-1.34289	3.85108	-14.2148	0.000510402	0.0451569			ENSG00000236528	NA	NA	3.98417	-3.97287	17.1543	0.000280184	0.0399099
ENSG00000167995	BEST1	bestrophin 1	-1.33	-0.0963894	-20.0106	0.000171142	0.0386184			ENSG00000236029	NA	NA	3.99853	1.72958	14.3773	0.000492259	0.0446456
ENSG00000196914	ARHGEF12	Rho guanine nucleotide exchange factor 12	-1.30554	7.69788	-21.8501	0.000129097	0.0360306			ENSG00000143786	CNIH3	cornichon family AMPA receptor auxiliary protein 3	4.02318	3.59272	22.9962	0.000109568	0.0347806
ENSG00000109854	HTATIP2	HIV-1 Tat interactive protein 2	-1.29879	6.39108	-31.559	3.96e-05	0.0344267			ENSG00000069020	MAST4	microtubule associated serine/threonine kinase family member 4	4.06515	-3.93276	23.6532	0.000100095	0.0344267
ENSG00000184014	DENND5A	DENN domain containing 5A	-1.28627	7.03439	-35.3804	2.74e-05	0.0344267			ENSG00000235448	LURAP1L-AS1	LURAP1L antisense RNA 1	4.11403	-3.90999	13.7975	0.000561172	0.045584
ENSG00000173575	CHD2	chromodomain helicase DNA binding protein 2	-1.27157	6.87521	-17.8415	0.000247111	0.0399099			ENSG00000224882	NA	NA	4.12953	-3.89985	13.7711	0.000564613	0.045584
ENSG00000143367	TUFT1	tuftelin 1	-1.26231	4.58141	-26.8404	6.67e-05	0.0344267			ENSG00000179855	GIPC3	GIPC PDZ domain containing family member 3	4.13277	-3.89995	23.0897	0.000108149	0.0347681
ENSG00000121578	B4GALT4	beta-1,4-galactosyltransferase 4	-1.25875	4.56362	-18.5208	0.000219264	0.0386305			ENSG00000249158	PCDHA11	protocadherin alpha 11	4.13496	-3.89752	18.1783	0.000232758	0.0391479
ENSG00000174010	KLHL15	kelch like family member 15	-1.25584	5.58734	-12.9603	0.000684729	0.0487178			ENSG00000127124	HIVEP3	HIVEP zinc finger 3	4.16499	3.86499	49.4297	9.35e-06	0.0344267
ENSG00000075420	FNDC3B	fibronectin type III domain containing 3B	-1.25428	5.45042	-15.5626	0.000382394	0.041841			ENSG00000225649	LOC100506474	uncharacterized LOC100506474	4.19347	-3.86987	18.4827	0.000220714	0.0386378
ENSG00000227908	IL6ST-DT	IL6ST divergent transcript	-1.25129	-1.07079	-15.524	0.000385439	0.0419359			ENSG00000215270	TOMM40P2	NA	4.20428	-3.86385	29.8266	4.75e-05	0.0344267
ENSG00000180263	FGD6	FYVE, RhoGEF and PH domain containing 6	-1.24586	5.6578	-13.9537	0.000541429	0.045584			ENSG00000168306	ACOX2	acyl-CoA oxidase 2	4.21856	0.389204	26.4004	7.03e-05	0.0344267
ENSG00000174738	NR1D2	nuclear receptor subfamily 1 group D member 2	-1.24236	5.94588	-13.3313	0.000626001	0.0470293			ENSG00000164690	SHH	sonic hedgehog signaling molecule	4.25247	2.93983	19.1601	0.000196691	0.0386184
ENSG00000166439	RNF169	ring finger protein 169	-1.23227	5.64928	-14.0556	0.000529032	0.0455136			ENSG00000237289	CKMT1B	creatine kinase, mitochondrial 1B	4.26474	1.70484	16.7917	0.000299986	0.0399099
ENSG00000130150	MOSPD2	motile sperm domain containing 2	-1.22269	4.97904	-28.46	5.52e-05	0.0344267			ENSG00000163508	EOMES	eomesodermin	4.30756	0.508435	22.4362	0.000118586	0.0360306
ENSG00000171365	CLCN5	chloride voltage-gated channel 5	-1.22071	4.89724	-12.8619	0.000701505	0.0493042			ENSG00000225995	NA	NA	4.32681	-3.80271	28.5611	5.46e-05	0.0344267
ENSG00000228315	GUSBP11	GUSB pseudogene 11	-1.21551	3.97935	-23.7017	9.94e-05	0.0344267			ENSG00000156103	MMP16	matrix metallopeptidase 16	4.38608	-3.77321	26.5767	6.88e-05	0.0344267
ENSG00000250848	HSALNG0039437	NA	-1.21318	-1.92676	-13.4946	0.000602231	0.0461441			ENSG00000164056	SPRY1	sprouty RTK signaling antagonist 1	4.42966	3.48599	34.2783	3.04e-05	0.0344267
ENSG00000118564	FBXL5	F-box and leucine rich repeat protein 5	-1.20853	5.61165	-16.1161	0.000342031	0.0399099			ENSG00000131037	EPS8L1	EPS8 like 1	4.46733	-2.14903	15.4774	0.000389157	0.0420238
ENSG00000257524	ST6GALNAC6	ST6 N-acetylgalactosaminide alpha-2,6-sialyltransferase 6	-1.20176	2.70082	-15.609	0.000378778	0.0416859			ENSG00000185634	SHC4	SHC adaptor protein 4	4.48675	-3.72338	18.1208	0.000235133	0.0391479
ENSG00000182742	HOXB4	homeobox B4	-1.19528	3.88094	-13.6409	0.000581935	0.045584			ENSG00000236679	RPL23AP24	ribosomal protein L23a pseudogene 24	4.66645	-3.63232	31.9655	3.8e-05	0.0344267
ENSG00000181523	SGSH	N-sulfoglucosamine sulfohydrolase	-1.19346	5.96383	-37.3266	2.31e-05	0.0344267			ENSG00000188536	HBA2	hemoglobin subunit alpha 2	4.81366	-3.56022	14.9976	0.000430269	0.0422766
ENSG00000175182	FAM131A	family with sequence similarity 131 member A	-1.19065	5.06338	-15.7745	0.000366243	0.0410886			ENSG00000235884	LINC00941	NA	4.86383	0.75514	12.9984	0.000678372	0.0485737
ENSG00000100014	SPECC1L	sperm antigen with calponin homology and coiled-coil domains 1 like	-1.18374	6.8001	-15.4092	0.000394672	0.0420697			ENSG00000249751	ECSCR	endothelial cell surface expressed chemotaxis and apoptosis regulator	4.91547	-3.50814	37.3346	2.31e-05	0.0344267
ENSG00000155313	USP25	ubiquitin specific peptidase 25	-1.16858	5.83744	-15.7105	0.000371028	0.0411777			ENSG00000243008	NA	NA	4.93378	-3.4977	15.4607	0.000390499	0.0420697
ENSG00000106610	STAG3L4	stromal antigen 3-like 4 (pseudogene)	-1.16276	4.39179	-14.9555	0.000434135	0.0422956			ENSG00000272282	LINC02084	NA	4.93828	-3.4977	17.7042	0.000253296	0.0399099
ENSG00000147118	ZNF182	zinc finger protein 182	-1.15951	4.27767	-27.7967	5.96e-05	0.0344267			ENSG00000173267	SNCG	synuclein gamma	4.98464	2.74181	23.6067	0.000100729	0.0344267
ENSG00000198951	NAGA	alpha-N-acetylgalactosaminidase	-1.15691	5.13881	-15.2478	0.000408156	0.0422766			ENSG00000182585	EPGN	epithelial mitogen	4.99351	-3.46911	38.1128	2.16e-05	0.0344267
ENSG00000144747	TMF1	TATA element modulatory factor 1	-1.15574	5.40719	-27.4366	6.21e-05	0.0344267			ENSG00000182836	PLCXD3	phosphatidylinositol specific phospholipase C X domain containing 3	4.99351	-3.46911	38.1128	2.16e-05	0.0344267
ENSG00000128394	APOBEC3F	apolipoprotein B mRNA editing enzyme catalytic subunit 3F	-1.15439	4.03594	-18.7505	0.000210779	0.0386184			ENSG00000081059	TCF7	transcription factor 7	5.01334	6.50646	72.7451	2.69e-06	0.0344267
ENSG00000135677	GNS	glucosamine (N-acetyl)-6-sulfatase	-1.15318	7.46722	-15.105	0.000420592	0.0422766			ENSG00000172137	CALB2	calbindin 2	5.04833	5.44993	16.5902	0.000311783	0.0399099
ENSG00000129158	SERGEF	secretion regulating guanine nucleotide exchange factor	-1.14983	3.82998	-15.4954	0.00038771	0.0420238			ENSG00000227906	SNAP25-AS1	SNAP25 antisense RNA 1	5.05422	1.83108	14.4685	0.00048244	0.0442671
ENSG00000166710	B2M	beta-2-microglobulin	-1.14131	8.29612	-19.284	0.00019267	0.0386184			ENSG00000164741	DLC1	DLC1 Rho GTPase activating protein	5.06842	0.905812	21.8618	0.000128875	0.0360306
ENSG00000140718	FTO	FTO alpha-ketoglutarate dependent dioxygenase	-1.13666	6.02673	-15.0351	0.000426851	0.0422766			ENSG00000236318	LINC02888	NA	5.20078	-3.36478	25.7611	7.61e-05	0.0344267
ENSG00000079739	PGM1	phosphoglucomutase 1	-1.13291	6.79354	-16.9231	0.000292605	0.0399099			ENSG00000222032	LOC728009	NA	5.35678	-3.28788	31.2264	4.1e-05	0.0344267
ENSG00000058063	ATP11B	ATPase phospholipid transporting 11B (putative)	-1.12932	6.30662	-19.4537	0.000187341	0.0386184			ENSG00000172460	PRSS30P	serine protease 30, pseudogene	5.74585	-3.09414	16.6066	0.000310796	0.0399099
ENSG00000043039	BARX2	BARX homeobox 2	-1.12209	4.7175	-14.2887	0.000502047	0.0450385			ENSG00000260342	NA	NA	6.29994	-2.81586	50.375	8.79e-06	0.0344267
ENSG00000101224	CDC25B	cell division cycle 25B	-1.09778	8.88025	-13.7715	0.000564557	0.045584			ENSG00000145536	ADAMTS16	ADAM metallopeptidase with thrombospondin type 1 motif 16	6.48005	-2.72442	16.0395	0.000347275	0.0399664
ENSG00000132256	TRIM5	tripartite motif containing 5	-1.09638	4.83131	-18.9833	0.000202615	0.0386184			ENSG00000120337	TNFSF18	TNF superfamily member 18	6.51252	-2.70982	44.4231	1.32e-05	0.0344267
ENSG00000142089	IFITM3	interferon induced transmembrane protein 3	-1.07704	7.49836	-22.0077	0.000126154	0.0360306			ENSG00000109511	ANXA10	annexin A10	6.56225	-2.68614	14.9372	0.000435838	0.0423352
ENSG00000106052	TAX1BP1	Tax1 binding protein 1	-1.07339	7.28447	-18.8536	0.000207113	0.0386184			ENSG00000154133	ROBO4	roundabout guidance receptor 4	6.86873	0.592351	16.3665	0.0003256	0.0399099
ENSG00000102871	TRADD	TNFRSF1A associated via death domain	-1.06887	4.31773	-18.7625	0.000210348	0.0386184			ENSG00000211445	GPX3	glutathione peroxidase 3	7.72582	-2.10414	17.5599	0.000260014	0.0399099
ENSG00000173402	DAG1	dystroglycan 1	-1.06523	7.91107	-52.951	7.49e-06	0.0344267			ENSG00000178031	ADAMTSL1	ADAMTS like 1	7.93804	-1.99627	35.8224	2.64e-05	0.0344267
ENSG00000164916	FOXK1	forkhead box K1	-1.04474	7.73554	-16.0465	0.000346789	0.0399664			ENSG00000133055	MYBPH	myosin binding protein H	8.15134	-1.8895	31.0179	4.19e-05	0.0344267
ENSG00000167323	STIM1	stromal interaction molecule 1	-1.04202	5.52767	-15.9641	0.000352542	0.0402054			ENSG00000149633	KIAA1755	KIAA1755	8.17738	-1.09194	15.1959	0.000412618	0.0422766
ENSG00000085063	CD59	CD59 molecule (CD59 blood group)	-1.04034	6.59222	-17.8885	0.00024504	0.0397761			ENSG00000006468	ETV1	ETS variant transcription factor 1	9.25646	0.611295	32.0892	3.76e-05	0.0344267
ENSG00000247271	ZBED5-AS1	ZBED5 antisense RNA 1	-1.03739	2.47909	-20.512	0.000158094	0.0386184
ENSG00000132854	KANK4	KN motif and ankyrin repeat domains 4	-1.02922	5.20762	-26.1053	7.29e-05	0.0344267
ENSG00000163904	SENP2	SUMO specific peptidase 2	-1.02612	5.44964	-13.1398	0.000655457	0.0476923
ENSG00000013288	MAN2B2	mannosidase alpha class 2B member 2	-1.02307	5.30505	-22.0766	0.000124897	0.0360306
ENSG00000180182	MED14	mediator complex subunit 14	-1.02278	6.17285	-27.9871	5.83e-05	0.0344267
ENSG00000149115	TNKS1BP1	tankyrase 1 binding protein 1	-1.02042	6.95799	-19.5969	0.000182989	0.0386184
ENSG00000070081	NUCB2	nucleobindin 2	-1.01561	6.38541	-13.5728	0.000591265	0.0459117
ENSG00000110013	SIAE	sialic acid acetylesterase	-1.01207	5.57972	-14.5042	0.000478669	0.0442671
ENSG00000144655	CSRNP1	cysteine and serine rich nuclear protein 1	-1.00568	2.86301	-20.8573	0.000149856	0.0380295
ENSG00000172765	TMCC1	transmembrane and coiled-coil domain family 1	-1.00478	4.55723	-20.8659	0.000149658	0.0380295
ENSG00000068400	GRIPAP1	GRIP1 associated protein 1	-1.00063	5.62366	-14.6725	0.0004614	0.0436738
ENSG00000187079	TEAD1	TEA domain transcription factor 1	-0.99692	6.92015	-26.6776	6.8e-05	0.0344267
ENSG00000170325	PRDM10	PR/SET domain 10	-0.994794	4.06628	-14.9354	0.000436007	0.0423352
ENSG00000114670	NEK11	NIMA related kinase 11	-0.988002	2.50609	-13.2853	0.000632909	0.0470293
ENSG00000135605	TEC	tec protein tyrosine kinase	-0.986723	2.69811	-15.1157	0.00041964	0.0422766
ENSG00000196776	CD47	CD47 molecule	-0.976215	4.84851	-23.0492	0.000108761	0.0347681
ENSG00000138468	SENP7	SUMO specific peptidase 7	-0.974253	3.76594	-19.3004	0.000192146	0.0386184
ENSG00000134330	IAH1	isoamyl acetate hydrolyzing esterase 1 (putative)	-0.972831	4.81456	-15.9599	0.000352832	0.0402054
ENSG00000149269	PAK1	p21 (RAC1) activated kinase 1	-0.972482	5.36445	-19.5975	0.000182971	0.0386184
ENSG00000019485	PRDM11	PR/SET domain 11	-0.970556	3.44479	-15.226	0.000410023	0.0422766
ENSG00000157224	CLDN12	claudin 12	-0.970399	5.77117	-19.3905	0.000189302	0.0386184
ENSG00000116396	KCNC4	potassium voltage-gated channel subfamily C member 4	-0.969496	3.98999	-20.9816	0.000147029	0.037921
ENSG00000164111	ANXA5	annexin A5	-0.969228	6.64811	-19.9347	0.00017324	0.0386184
ENSG00000109920	FNBP4	formin binding protein 4	-0.951536	6.45802	-16.8848	0.000294733	0.0399099
ENSG00000073803	MAP3K13	mitogen-activated protein kinase kinase kinase 13	-0.947498	4.79383	-25.6032	7.76e-05	0.0344267
ENSG00000100376	FAM118A	family with sequence similarity 118 member A	-0.934014	4.76857	-24.6666	8.75e-05	0.0344267
ENSG00000138758	SEPTIN11	septin 11	-0.932586	7.18875	-16.1078	0.000342594	0.0399099
ENSG00000224470	ATXN1L	ataxin 1 like	-0.929924	6.30114	-13.624	0.000584226	0.045584
ENSG00000110237	ARHGEF17	Rho guanine nucleotide exchange factor 17	-0.92322	6.07029	-14.2205	0.000509753	0.0451569
ENSG00000133789	SWAP70	switching B cell complex subunit SWAP70	-0.919848	6.07153	-27.3403	6.29e-05	0.0344267
ENSG00000171016	PYGO1	pygopus family PHD finger 1	-0.918165	2.6082	-16.3412	0.000327213	0.0399099
ENSG00000187498	COL4A1	collagen type IV alpha 1 chain	-0.91517	4.54349	-25.3006	8.06e-05	0.0344267
ENSG00000214655	ZSWIM8	zinc finger SWIM-type containing 8	-0.914022	5.28368	-21.6012	0.00013393	0.0366707
ENSG00000127603	MACF1	microtubule actin crosslinking factor 1	-0.909729	8.78284	-14.0097	0.000534568	0.0455226
ENSG00000165102	HGSNAT	heparan-alpha-glucosaminide N-acetyltransferase	-0.907025	5.83276	-15.0111	0.000429032	0.0422766
ENSG00000230551	NA	NA	-0.906796	7.05883	-34.386	3.01e-05	0.0344267
ENSG00000099968	BCL2L13	BCL2 like 13	-0.906044	7.31037	-13.2899	0.000632213	0.0470293
ENSG00000089597	GANAB	glucosidase II alpha subunit	-0.904369	9.06519	-25.9935	7.39e-05	0.0344267
ENSG00000170832	USP32	ubiquitin specific peptidase 32	-0.901637	6.64925	-22.429	0.000118709	0.0360306
ENSG00000140950	MEAK7	MTOR associated protein, eak-7 homolog	-0.898793	5.10573	-17.5258	0.000261633	0.0399099
ENSG00000103335	PIEZO1	piezo type mechanosensitive ion channel component 1	-0.895188	8.47335	-24.7771	8.62e-05	0.0344267
ENSG00000166478	ZNF143	zinc finger protein 143	-0.890725	4.16745	-17.0784	0.000284184	0.0399099
ENSG00000084234	APLP2	amyloid beta precursor like protein 2	-0.880988	9.49479	-27.5946	6.1e-05	0.0344267
ENSG00000138674	SEC31A	SEC31 homolog A, COPII coat complex component	-0.874499	6.80304	-12.9824	0.000681023	0.0485737
ENSG00000100226	GTPBP1	GTP binding protein 1	-0.87437	6.38346	-12.8387	0.000705537	0.0494072
ENSG00000165861	ZFYVE1	zinc finger FYVE-type containing 1	-0.870486	4.88744	-25.9683	7.42e-05	0.0344267
ENSG00000165030	NFIL3	nuclear factor, interleukin 3 regulated	-0.870218	3.03511	-21.1409	0.000143506	0.0376854
ENSG00000109083	IFT20	intraflagellar transport 20	-0.869624	4.21494	-16.8895	0.000294468	0.0399099
ENSG00000188706	ZDHHC9	zinc finger DHHC-type palmitoyltransferase 9	-0.869614	5.88277	-18.0954	0.000236191	0.0392111
ENSG00000100099	HPS4	HPS4 biogenesis of lysosomal organelles complex 3 subunit 2	-0.866871	5.60854	-15.0551	0.000425048	0.0422766
ENSG00000203813	NA	NA	-0.861567	0.0429334	-13.1869	0.000648038	0.0475116
ENSG00000147535	PLPP5	phospholipid phosphatase 5	-0.855664	4.78568	-14.4703	0.00048225	0.0442671
ENSG00000136717	BIN1	bridging integrator 1	-0.854577	7.95712	-15.4777	0.00038913	0.0420238
ENSG00000117791	MTARC2	mitochondrial amidoxime reducing component 2	-0.854093	4.4064	-30.2467	4.54e-05	0.0344267
ENSG00000177628	GBA1	glucosylceramidase beta 1	-0.843653	6.50586	-14.3004	0.000500743	0.0449914
ENSG00000139370	SLC15A4	solute carrier family 15 member 4	-0.83857	4.62908	-13.7213	0.000571156	0.045584
ENSG00000253552	HOXA-AS2	NA	-0.837776	3.01764	-15.7287	0.000369656	0.0411486
ENSG00000004534	RBM6	RNA binding motif protein 6	-0.834743	6.17119	-17.0863	0.000283764	0.0399099
ENSG00000144677	CTDSPL	CTD small phosphatase like	-0.833206	4.79494	-13.8363	0.000556188	0.045584
ENSG00000197081	IGF2R	insulin like growth factor 2 receptor	-0.83176	8.27796	-18.3985	0.000223962	0.0386895
ENSG00000073921	PICALM	phosphatidylinositol binding clathrin assembly protein	-0.829362	6.9762	-16.1204	0.000341738	0.0399099
ENSG00000168014	C2CD3	C2 domain containing 3 centriole elongation regulator	-0.826704	4.9952	-13.987	0.000537345	0.0455634
ENSG00000161202	DVL3	dishevelled segment polarity protein 3	-0.826402	6.89396	-13.7434	0.000568232	0.045584
ENSG00000151176	PLBD2	phospholipase B domain containing 2	-0.82267	5.66545	-14.0741	0.000526826	0.0455136
ENSG00000169504	CLIC4	chloride intracellular channel 4	-0.817452	7.24247	-29.2469	5.06e-05	0.0344267
ENSG00000114331	ACAP2	ArfGAP with coiled-coil, ankyrin repeat and PH domains 2	-0.816405	5.96958	-14.6795	0.000460698	0.0436738
ENSG00000164904	ALDH7A1	aldehyde dehydrogenase 7 family member A1	-0.815462	8.88746	-15.5756	0.000381375	0.0418087
ENSG00000135241	PNPLA8	patatin like phospholipase domain containing 8	-0.815335	4.37844	-17.6911	0.000253895	0.0399099
ENSG00000129103	SUMF2	sulfatase modifying factor 2	-0.81116	7.80393	-17.5808	0.000259025	0.0399099
ENSG00000108395	TRIM37	tripartite motif containing 37	-0.810891	6.30639	-20.5085	0.000158181	0.0386184
ENSG00000205903	ZNF316	zinc finger protein 316	-0.807886	5.37484	-15.0289	0.000427413	0.0422766
ENSG00000171202	TMEM126A	transmembrane protein 126A	-0.799916	3.7328	-15.1062	0.000420478	0.0422766
ENSG00000169239	CA5B	carbonic anhydrase 5B	-0.792785	2.71605	-19.4795	0.000186547	0.0386184
ENSG00000042317	SPATA7	spermatogenesis associated 7	-0.789419	2.84327	-16.3556	0.000326294	0.0399099
ENSG00000114416	FXR1	FMR1 autosomal homolog 1	-0.783338	7.88264	-24.6985	8.71e-05	0.0344267
ENSG00000142192	APP	amyloid beta precursor protein	-0.776879	10.2257	-14.9618	0.000433553	0.0422956
ENSG00000101782	RIOK3	RIO kinase 3	-0.762229	6.45752	-17.4988	0.000262925	0.0399099
ENSG00000172273	HINFP	histone H4 transcription factor	-0.761347	4.57587	-18.966	0.000203209	0.0386184
ENSG00000152104	PTPN14	protein tyrosine phosphatase non-receptor type 14	-0.75948	6.48176	-19.5942	0.000183071	0.0386184
ENSG00000139117	CPNE8	copine 8	-0.756217	3.75015	-14.151	0.000517761	0.0453909
ENSG00000198740	ZNF652	zinc finger protein 652	-0.755619	4.5454	-12.8765	0.000698977	0.0491937
ENSG00000113645	WWC1	WW and C2 domain containing 1	-0.753467	5.10039	-30.0561	4.64e-05	0.0344267
ENSG00000099917	MED15	mediator complex subunit 15	-0.743484	6.84811	-13.0561	0.000668888	0.0483046
ENSG00000175482	POLD4	DNA polymerase delta 4, accessory subunit	-0.73922	4.85425	-16.7644	0.00030155	0.0399099
ENSG00000148985	PGAP2	post-GPI attachment to proteins 2	-0.730602	4.54928	-14.4678	0.000482513	0.0442671
ENSG00000164631	ZNF12	zinc finger protein 12	-0.725651	6.13359	-13.2925	0.000631819	0.0470293
ENSG00000166971	AKTIP	AKT interacting protein	-0.723492	4.821	-20.2086	0.000165828	0.0386184
ENSG00000140948	ZCCHC14	zinc finger CCHC-type containing 14	-0.720076	6.47118	-22.9526	0.000110237	0.0348018
ENSG00000152492	CCDC50	coiled-coil domain containing 50	-0.712821	5.94679	-15.1204	0.00041922	0.0422766
ENSG00000088035	ALG6	ALG6 alpha-1,3-glucosyltransferase	-0.710668	4.54309	-24.5285	8.91e-05	0.0344267
ENSG00000169249	ZRSR2	zinc finger CCCH-type, RNA binding motif and serine/arginine rich 2	-0.707743	3.73592	-15.3466	0.000399833	0.0422295
ENSG00000186318	BACE1	beta-secretase 1	-0.699371	5.27169	-17.1298	0.000281467	0.0399099
ENSG00000081760	AACS	acetoacetyl-CoA synthetase	-0.696833	5.96167	-14.9974	0.000430281	0.0422766
ENSG00000158195	WASF2	WASP family member 2	-0.695158	7.9873	-23.0629	0.000108553	0.0347681
ENSG00000185324	CDK10	cyclin dependent kinase 10	-0.69377	5.68099	-14.1887	0.000513401	0.0452145
ENSG00000215717	TMEM167B	transmembrane protein 167B	-0.693008	4.9472	-16.632	0.000309288	0.0399099
ENSG00000107771	CCSER2	coiled-coil serine rich protein 2	-0.692629	5.26909	-18.5944	0.000216499	0.0386305
ENSG00000116260	QSOX1	quiescin sulfhydryl oxidase 1	-0.689662	7.08194	-14.2382	0.000507742	0.0451335
ENSG00000196821	ILRUN	inflammation and lipid regulator with UBA-like and NBR1-like domains	-0.687425	7.36006	-14.3521	0.000495018	0.0447554
ENSG00000166037	CEP57	centrosomal protein 57	-0.687393	6.00944	-20.454	0.000159535	0.0386184
ENSG00000158805	ZNF276	zinc finger protein 276	-0.681133	4.83089	-18.8957	0.000205638	0.0386184
ENSG00000100600	LGMN	legumain	-0.677682	6.27924	-14.4902	0.000480143	0.0442671
ENSG00000118482	PHF3	PHD finger protein 3	-0.67158	6.9784	-19.5024	0.000185847	0.0386184
ENSG00000151553	FHIP2A	FHF complex subunit HOOK interacting protein 2A	-0.669252	4.53063	-15.2784	0.000405556	0.0422766
ENSG00000171055	FEZ2	fasciculation and elongation protein zeta 2	-0.668944	7.46904	-20.131	0.000167884	0.0386184
ENSG00000180098	TRNAU1AP	tRNA selenocysteine 1 associated protein 1	-0.664751	4.02958	-21.9313	0.00012757	0.0360306
ENSG00000013374	NUB1	negative regulator of ubiquitin like proteins 1	-0.66125	6.44664	-15.7642	0.000367006	0.0410912
ENSG00000177225	GATD1	glutamine amidotransferase class 1 domain containing 1	-0.65229	6.06514	-19.0905	0.000198994	0.0386184
ENSG00000143545	RAB13	RAB13, member RAS oncogene family	-0.649889	6.62619	-29.0747	5.16e-05	0.0344267
ENSG00000151718	WWC2	WW and C2 domain containing 2	-0.638197	5.70491	-18.7712	0.000210037	0.0386184
ENSG00000023318	ERP44	endoplasmic reticulum protein 44	-0.637885	5.88232	-18.1884	0.000232347	0.0391479
ENSG00000100106	TRIOBP	TRIO and F-actin binding protein	-0.627639	5.44423	-17.5549	0.000260249	0.0399099
ENSG00000100380	ST13	ST13 Hsp70 interacting protein	-0.621154	8.42218	-14.4085	0.000488872	0.0445244
ENSG00000109103	UNC119	unc-119 lipid binding chaperone	-0.619838	5.47827	-13.5432	0.000595381	0.0459629
ENSG00000101752	MIB1	MIB E3 ubiquitin protein ligase 1	-0.618582	7.13137	-25.3784	7.98e-05	0.0344267
ENSG00000137075	RNF38	ring finger protein 38	-0.612049	5.63749	-21.558	0.00013479	0.0367323
ENSG00000197448	GSTK1	glutathione S-transferase kappa 1	-0.61157	6.15066	-13.6593	0.000579443	0.045584
ENSG00000180233	ZNRF2	zinc and ring finger 2	-0.610825	3.90794	-18.8237	0.000208168	0.0386184
ENSG00000108256	NUFIP2	nuclear FMR1 interacting protein 2	-0.599876	7.53924	-23.522	0.000101898	0.0344267
ENSG00000100281	HMGXB4	HMG-box containing 4	-0.598757	5.16028	-20.7975	0.000151242	0.0380295
ENSG00000124357	NAGK	N-acetylglucosamine kinase	-0.598746	4.67811	-20.55	0.000157159	0.0386184
ENSG00000123933	MXD4	MAX dimerization protein 4	-0.595856	5.94304	-17.0389	0.000286297	0.0399099
ENSG00000080815	PSEN1	presenilin 1	-0.593476	6.29388	-24.3028	9.18e-05	0.0344267
ENSG00000100225	FBXO7	F-box protein 7	-0.591366	6.72784	-13.2813	0.000633513	0.0470293
ENSG00000099942	CRKL	CRK like proto-oncogene, adaptor protein	-0.591036	7.34809	-13.2462	0.000638868	0.0470894
ENSG00000160584	SIK3	SIK family kinase 3	-0.589575	5.39631	-14.5577	0.000473091	0.0442671
ENSG00000160991	ORAI2	ORAI calcium release-activated calcium modulator 2	-0.589032	5.58146	-14.0523	0.000529432	0.0455136
ENSG00000146587	RBAK	RB associated KRAB zinc finger	-0.583209	5.77198	-25.0955	8.28e-05	0.0344267
ENSG00000106299	WASL	WASP like actin nucleation promoting factor	-0.582725	5.80068	-13.9053	0.000547456	0.045584
ENSG00000169519	METTL15	methyltransferase like 15	-0.564908	4.82173	-16.279	0.000331223	0.0399099
ENSG00000076108	BAZ2A	bromodomain adjacent to zinc finger domain 2A	-0.564671	7.62072	-25.8597	7.52e-05	0.0344267
ENSG00000171204	TMEM126B	transmembrane protein 126B	-0.563205	4.80242	-14.2362	0.000507964	0.0451335
ENSG00000137494	ANKRD42	ankyrin repeat domain 42	-0.562613	3.87769	-17.135	0.000281192	0.0399099
ENSG00000160336	ZNF761	zinc finger protein 761	-0.561423	3.5847	-17.4737	0.000264134	0.0399099
ENSG00000144455	SUMF1	sulfatase modifying factor 1	-0.557892	4.01879	-18.2796	0.000228656	0.038968
ENSG00000149600	COMMD7	COMM domain containing 7	-0.551975	4.30093	-17.0117	0.000287761	0.0399099
ENSG00000237765	FAM200B	family with sequence similarity 200 member B	-0.549788	4.29772	-19.7856	0.000177458	0.0386184
ENSG00000115486	GGCX	gamma-glutamyl carboxylase	-0.54773	5.75529	-14.2483	0.00050659	0.0451335
ENSG00000251369	ZNF550	zinc finger protein 550	-0.541619	4.29258	-18.7229	0.000211778	0.0386184
ENSG00000185800	DMWD	DM1 locus, WD repeat containing	-0.539565	5.798	-13.7759	0.000563982	0.045584
ENSG00000127663	KDM4B	lysine demethylase 4B	-0.537223	6.04299	-23.6647	9.99e-05	0.0344267
ENSG00000159596	TMEM69	transmembrane protein 69	-0.536842	5.34064	-18.3225	0.000226947	0.0389063
ENSG00000188610	FAM72B	family with sequence similarity 72 member B	-0.535561	4.66518	-15.2822	0.000405233	0.0422766
ENSG00000130695	CEP85	centrosomal protein 85	-0.523771	5.55677	-18.8878	0.000205915	0.0386184
ENSG00000095951	HIVEP1	HIVEP zinc finger 1	-0.5228	5.57791	-15.0588	0.000424714	0.0422766
ENSG00000174579	MSL2	MSL complex subunit 2	-0.518144	5.23621	-14.7345	0.00045524	0.0433288
ENSG00000112186	CAP2	cyclase associated actin cytoskeleton regulatory protein 2	-0.499811	5.73194	-20.8902	0.000149102	0.0380295
ENSG00000160271	RALGDS	ral guanine nucleotide dissociation stimulator	-0.488934	6.36695	-18.7675	0.00021017	0.0386184
ENSG00000144566	RAB5A	RAB5A, member RAS oncogene family	-0.485696	5.31828	-12.9929	0.000679289	0.0485737
ENSG00000149100	EIF3M	eukaryotic translation initiation factor 3 subunit M	-0.47976	8.73032	-18.5331	0.000218798	0.0386305
ENSG00000152291	TGOLN2	trans-golgi network protein 2	-0.474251	8.10854	-18.9535	0.000203636	0.0386184
ENSG00000122068	FYTTD1	forty-two-three domain containing 1	-0.471471	6.31145	-14.7598	0.000452751	0.0432928
ENSG00000111011	RSRC2	arginine and serine rich coiled-coil 2	-0.468453	6.43423	-13.5011	0.000601302	0.0461441
ENSG00000038382	TRIO	trio Rho guanine nucleotide exchange factor	-0.467361	7.43634	-21.5073	0.000135814	0.0367437
ENSG00000107863	ARHGAP21	Rho GTPase activating protein 21	-0.466852	5.77755	-14.7459	0.000454113	0.0432928
ENSG00000099290	WASHC2A	WASH complex subunit 2A	-0.460467	6.37898	-13.0834	0.00066447	0.0480671
ENSG00000111325	OGFOD2	2-oxoglutarate and iron dependent oxygenase domain containing 2	-0.44806	4.01968	-15.4092	0.000394678	0.0420697
ENSG00000181019	NQO1	NAD(P)H quinone dehydrogenase 1	-0.447575	9.62451	-13.8628	0.000552812	0.045584
ENSG00000107829	FBXW4	F-box and WD repeat domain containing 4	-0.443557	5.07987	-13.2513	0.000638094	0.0470894
ENSG00000167920	KRT10-AS1	KRT10 antisense RNA 1	-0.442246	3.61184	-12.8452	0.000704393	0.049387
ENSG00000173226	IQCB1	IQ motif containing B1	-0.432905	5.31824	-13.6982	0.000574226	0.045584
ENSG00000138709	LARP1B	La ribonucleoprotein 1B	-0.432244	4.209	-13.0108	0.000676315	0.0485737
ENSG00000130714	POMT1	protein O-mannosyltransferase 1	-0.423949	5.91866	-13.5849	0.000589588	0.045906
ENSG00000165943	MOAP1	modulator of apoptosis 1	-0.42356	4.84645	-13.0816	0.000664768	0.0480671
ENSG00000136682	ZNG1B	Zn regulated GTPase metalloprotein activator 1B	-0.419331	5.5155	-14.0742	0.000526818	0.0455136
ENSG00000138802	SEC24B	SEC24 homolog B, COPII coat complex component	-0.391942	5.58413	-13.1505	0.00065376	0.0476897
ENSG00000132740	IGHMBP2	immunoglobulin mu DNA binding protein 2	-0.34993	4.89638	-13.6629	0.000578954	0.045584
ENSG00000130921	MTRFR	mitochondrial translation release factor in rescue	-0.337297	4.94541	-13.3246	0.000626995	0.0470293
ENSG00000143379	SETDB1	SET domain bifurcated histone lysine methyltransferase 1	-0.31405	5.55212	-12.9253	0.000690628	0.048936

## Sheet: GO
Category	Term	Count	%	PValue	Genes	Benjamini	FDR
GOTERM_MF_DIRECT	GO:0005515~protein binding	477	63.1788	8.58e-09	TRIO, PGAP2, SMC3, ZFYVE1, CLDN1, NUB1, HENMT1, DPYSL2, ZSCAN32, CKMT1B, FNBP4, GSTK1, ZNF165, SDS, COL23A1, MRTFA, ZNF12, PASK, GTPBP1, BIN1, FEZ2, UQCRC1, ORAI2, TARS2, UQCRC2, TMEM126B, NGEF, PLBD2, OPTN, ZNF276, NPRL3, BAZ2A, PRDM11, PRDM10, GNS, MRPL10, KLRK1, HMGXB4, PRKAR2B, CEP70, CHST15, HMOX1, PIP5K1B, HOXC9, HOXC8, ZNF143, ST13, MRPL28, NR1D2, FLI1, SLC16A13, COL1A2, GIPC3, CYP1A1, CDK…	7.28e-06	7.28e-06
GOTERM_CC_DIRECT	GO:0005829~cytosol	213	28.2119	1.7e-05	APP, TRIO, NADSYN1, NUDT5, SMC3, NUDT3, CRKL, LGALS3, NUB1, ZMIZ1, DPYSL2, FTH1, DAG1, EPHB2, B2M, GLUL, FBXO7, SEPHS2, MNX1, GSTK1, SDS, OXSM, P3H2, MRTFA, MYO7A, PASK, UPB1, GTPBP1, MT1A, RRAGC, BIN1, ALDH7A1, NGEF, OPTN, ILRUN, KLK5, BAZ2A, PRDM11, FXR1, PRKAR2B, RNF217, CEP70, HIVEP1, OTOG, HMOX1, PIP5K1B, RALGDS, PPARGC1B, SEC31A, ST13, RAB39A, MRPL28, FLI1, SLC16A13, NET1, PPP1R1B, UNC119, …	0.00958346	0.00956644
GOTERM_MF_DIRECT	GO:0042802~identical protein binding	86	11.3907	7.91e-05	CEP57, APP, TRADD, ARRB2, NUDT5, FGF2, CLDN1, GPHN, BEST1, THG1L, CRKL, TRIM5, DPYSL2, FTH1, ZSCAN32, HEY2, GRB10, EMILIN3, ME1, EPHB2, B2M, GLUL, GRIPAP1, TRIM62, IAH1, GPX3, APLP2, COL23A1, FAM118A, EPDR1, HNF1A, MYO7A, RGMB, MMP9, SUMF2, MID2, SUMF1, STIM1, ANGPTL7, BIN1, CLDN12, CLDN16, CEP20, MICU1, ALDH7A1, OPTN, KHDRBS1, MAGED1, WAS, IGHMBP2, ADRB2, CORO1A, MALT1, NT5E, PAK1, KLRK1, HMGXB4…	0.0335709	0.0335709
GOTERM_BP_DIRECT	GO:0045892~negative regulation of transcription, DNA-templated	35	4.63576	0.000374	RERE, KHDRBS1, KDM1A, MAGED1, NAB1, ZMYND8, TCF7, KDM8, FOXK1, PRICKLE1, PRDM11, HDAC9, STRN3, SCML2, SCML1, IFNL1, NFIL3, DPF1, HEY2, SOX6, TNFRSF4, PPARGC1B, PCGF6, VDR, NONO, CBX1, NR1D2, ZNF12, FOXN3, COMMD7, HINFP, TBX2, BCL6, BHLHE40, RBAK	0.744452	0.744452
GOTERM_CC_DIRECT	GO:0005788~endoplasmic reticulum lumen	22	2.91391	0.000394	APP, POGLUT2, APLP2, COL23A1, P3H2, PLAUR, LAMC1, SUMF2, SUMF1, BACE1, ADAMTSL1, TGOLN2, MINPP1, ERP44, SHH, GANAB, COL1A2, COL4A1, COL4A3, DAG1, QSOX1, B2M	0.110899	0.110702
GOTERM_BP_DIRECT	GO:0000122~negative regulation of transcription from RNA polymerase II promoter	50	6.62252	0.000501	APP, BTG2, KDM1A, ANKRD33, WWC1, WWC2, FLCN, SHH, EDNRB, HEY2, ANKRD2, ZNF688, MNX1, EOMES, ZBTB39, TGIF2, HNF1A, RUNX1, BIN1, HOXB4, ZNF550, KHDRBS1, MAGED1, FOXK1, PSEN1, ZBTB5, HDAC9, BARX2, STRN3, NFIL3, ATXN1L, HIVEP1, HOXC8, E2F6, PCGF6, DMRT1, USP9X, VDR, CBX1, ZBTB10, PDX1, NR1D2, HINFP, TBX2, KLF5, BCL6, NFIB, BHLHE40, TRIM37, MXD4	0.744452	0.744452
GOTERM_CC_DIRECT	GO:0043202~lysosomal lumen	11	1.45695	0.00066	HGSNAT, MAN2B2, SMPD1, EPDR1, TPP1, GBA1, GYG1, GNS, PLBD2, SGSH, LGMN	0.12377	0.12355
GOTERM_BP_DIRECT	GO:0006979~response to oxidative stress	12	1.5894	0.00128449	NQO1, RCAN1, APP, ANGPTL7, GPX3, SELENOP, NDUFS2, HMOX1, PSEN1, HNF1A, LIAS, THG1L	1	1
GOTERM_CC_DIRECT	GO:0005813~centrosome	31	4.10596	0.00148659	ILRUN, CEP57, CLIC4, C2CD3, TUBGCP2, PSEN1, FLCN, IFT52, PRKAR2B, CAMK2N2, CEP70, SNCG, IQCB1, LRRC45, TGIF2, MYH16, ZNF12, HAUS5, WDR35, CDC25B, MIB1, IFT20, NIN, CFAP58, HOXB4, UNC119, TUBGCP3, CEP85, CEP20, RAD18, NEK11	0.208288	0.207918
GOTERM_CC_DIRECT	GO:0005794~Golgi apparatus	53	7.01987	0.00184981	CEP57, APP, TMEM167B, USP32, ZMYND8, PDE3B, GBA1, CLU, ZFYVE1, SHH, TRIM7, QSOX1, EPHB2, B2M, P3H2, BACE1, OPTN, B4GALT4, ST6GALNAC6, MACF1, TMF1, COPB1, GOSR1, PMF1-BGLAP, CLEC16A, ADRB2, PSEN1, BARX2, STRN3, TGOLN2, ARHGAP21, GANAB, FGD6, ST8SIA5, ST3GAL6, CD14, RNF24, RAB39A, IGF2R, SLC16A13, FMNL3, IFT20, CLCN5, KLF5, ZDHHC9, BCL6, GNAQ, SPRY1, TPP1, CEP85, NUCB2, PICALM, SNTB2	0.208288	0.207918
GOTERM_BP_DIRECT	GO:0090647~modulation of age-related behavioral decline	4	0.529801	0.00296071	APP, PSEN1, B2M, PICALM	1	1
GOTERM_MF_DIRECT	GO:0008940~nitrate reductase activity	3	0.397351	0.00313032	MTARC2, MTARC1, GPHN	0.885881	0.885881
GOTERM_BP_DIRECT	GO:0032436~positive regulation of proteasomal ubiquitin-dependent protein catabolic process	9	1.19205	0.00343785	NUB1, HECTD1, RNF217, GBA1, ELOB, PRICKLE1, PSEN1, CLU, TRIB2	1	1
GOTERM_BP_DIRECT	GO:0051092~positive regulation of NF-kappaB transcription factor activity	13	1.72185	0.00421419	TNFSF18, APP, TRIM62, TRADD, IL1RAP, NTS, CLU, MID2, MALT1, TRIM5, ANKRD42, TRIM37, MAP3K13	1	1
GOTERM_BP_DIRECT	GO:0007411~axon guidance	14	1.8543	0.00445624	DRAXIN, ROBO4, EPHA7, TRIO, VSTM2L, ETV1, ADAMTSL1, SHH, DPYSL2, FEZ2, DAG1, EPHB2, DSCAML1, PLXNA3	1	1
GOTERM_MF_DIRECT	GO:0005085~guanyl-nucleotide exchange factor activity	17	2.25166	0.00486393	DENND1B, TRIO, ARHGEF12, ARHGEF26, SWAP70, ARHGEF17, HPS4, THG1L, NET1, FLCN, FGD6, EPS8L1, DENND5A, SERGEF, RALGDS, NUCB2, NGEF	1	1
GOTERM_BP_DIRECT	GO:0045807~positive regulation of endocytosis	5	0.662252	0.0049361	EEF2K, BIN1, SMPD1, CD14, MIB1	1	1
GOTERM_BP_DIRECT	GO:0030198~extracellular matrix organization	13	1.72185	0.00512201	APP, COL23A1, POMT1, NPNT, MMP9, ADAMTS16, ADAMTSL1, COL1A2, MMP16, COL4A1, COL4A3, ATXN1L, SLC39A8	1	1
GOTERM_CC_DIRECT	GO:0070062~extracellular exosome	88	11.6556	0.00544174	SLC46A3, CPNE8, APP, ROBO4, BTG2, CLIC4, ADIRF, GBA1, WASL, LAMC1, NUDT5, CLU, SGSH, LGALS3, DPYSL2, FTH1, SMPD1, DAG1, QSOX1, B2M, GLUL, PGM1, TECTA, IQCB1, GATD1, GSTK1, ARHGEF12, GPX3, CEMIP2, APLP2, MYOF, ANXA5, CTDSPL, RRAS2, HBA2, ATP1B1, NPNT, UPB1, MMP9, MID2, TGFBR3, MINPP1, SELENOP, SCNN1A, MMRN2, H4C11, TAX1BP1, DSG2, CD47, ALDH7A1, PLPP1, PLBD2, SAA4, WAS, CORO1A, GNS, GANAB, NT5E, UB…	0.414979	0.414241
GOTERM_BP_DIRECT	GO:0001845~phagolysosome assembly	3	0.397351	0.00544446	SRPX, MYO7A, CORO1A	1	1
GOTERM_BP_DIRECT	GO:0060465~pharynx development	3	0.397351	0.00544446	EDNRB, CRKL, TBX2	1	1
GOTERM_BP_DIRECT	GO:0007596~blood coagulation	9	1.19205	0.00570325	SHH, GGCX, GNAQ, ANXA5, PLAUR, HPS4, WAS, CD59, PAPSS2	1	1
GOTERM_CC_DIRECT	GO:0030424~axon	21	2.78146	0.00653328	GRIPAP1, APP, TGFB2, ROBO4, KCNC4, IGHMBP2, VSTM2L, MACO1, KLHL24, PSEN1, CORO1A, SEPTIN11, BACE1, FXR1, PAK1, BIN1, FEZ2, SNCG, EPHB2, RAB5A, DSCAML1	0.414979	0.414241
GOTERM_CC_DIRECT	GO:0012507~ER to Golgi transport vesicle membrane	7	0.927152	0.00703665	SEC24B, CD59, SEC24D, CNIH3, AREG, B2M, SEC31A	0.414979	0.414241
GOTERM_CC_DIRECT	GO:0005759~mitochondrial matrix	22	2.91391	0.00717892	NDUFA9, GSTK1, TRAP1, ACAA2, MECR, GLDC, PRORP, PAM16, LIAS, HSD17B8, DHRS2, ETNPPL, CA5B, PCCA, MTG2, IDH3B, NDUFS2, TARS2, METTL15, ALDH7A1, EARS2, METTL17	0.414979	0.414241
GOTERM_CC_DIRECT	GO:0005634~nucleus	209	27.6821	0.00737084	APP, CCNH, ZMYND8, FOXI1, NUDT5, SMC3, NUDT3, LGALS3, HENMT1, ZMIZ1, FTH1, ZSCAN32, SOX6, ZNG1B, GLUL, FBXO7, MNX1, ZNF165, MECR, MRTFA, HNF1A, ZNF12, PASK, RUNX1, MT1A, RRAGC, BIN1, HOXB4, TRIB2, ALDH7A1, OPTN, ZNF276, ILRUN, MAGED1, BAZ2A, PRDM11, ZBTB5, PRDM10, FXR1, ZNF829, HMGXB4, HIVEP1, HMOX1, HIVEP3, HOXC9, HOXC8, RALGDS, PPARGC1B, RTEL1-TNFRSF6B, APOBEC3F, SETDB1, NR1D2, FLI1, NET1, PPP1…	0.414979	0.414241
GOTERM_BP_DIRECT	GO:0085029~extracellular matrix assembly	4	0.529801	0.00819388	COL1A2, QSOX1, PRICKLE1, GPM6B	1	1
GOTERM_BP_DIRECT	GO:0009267~cellular response to starvation	8	1.0596	0.00883037	FLCN, RRAGC, SRD5A1, CLEC16A, GBA1, GLUL, ZFYVE1, FADS1	1	1
GOTERM_BP_DIRECT	GO:1905908~positive regulation of amyloid fibril formation	3	0.397351	0.00888948	APP, PSEN1, CLU	1	1
GOTERM_MF_DIRECT	GO:0051011~microtubule minus-end binding	4	0.529801	0.00966215	MACF1, NIN, TUBGCP2, TUBGCP3	1	1
GOTERM_MF_DIRECT	GO:0043426~MRF binding	3	0.397351	0.00998786	KLF5, KDM1A, BHLHE40	1	1
GOTERM_CC_DIRECT	GO:0043198~dendritic shaft	6	0.794702	0.0108303	APP, PRKAR2B, ZMYND8, PSEN1, CNIH3, LZTS1	0.438853	0.438074
GOTERM_CC_DIRECT	GO:0015629~actin cytoskeleton	16	2.11921	0.0113695	MACF1, CLIC4, SWAP70, WAS, MYO7A, WASL, CORO1A, BARX2, TRIOBP, ARHGAP21, BIN1, SPECC1L, TNKS1BP1, TAF5, RAB5A, WASF2	0.438853	0.438074
GOTERM_CC_DIRECT	GO:0009986~cell surface	31	4.10596	0.0114237	SRPX, APP, CLIC4, SPARC, SLC1A3, PSEN1, ANTXR2, CLU, AREG, LGALS3, SHH, NT5E, KLRK1, CD59, EPHB2, TNFRSF4, TNFSF18, COL23A1, PLAUR, LMO7, VWDE, IGF2R, BACE1, TGFBR3, ERP44, MMP16, ADGRF5, DSG2, CD47, DSCAML1, PICALM	0.438853	0.438074
GOTERM_MF_DIRECT	GO:0003682~chromatin binding	26	3.44371	0.0116319	RERE, TOP2A, APP, KDM1A, MCM8, STAG3L4, KDM8, CHD2, PRDM11, SMC3, BARX2, SCML2, SCML1, RAG2, ZNF143, SETDB1, DMRT1, NONO, CBX1, HNF1A, FLI1, HINFP, CORT, BCL6, TRIM37, TOP1	1	1
GOTERM_BP_DIRECT	GO:0007179~transforming growth factor beta receptor signaling pathway	9	1.19205	0.0127117	TGFBR3, FLCN, TGFB2, COL1A2, ZMIZ1, BAMBI, USP9X, ARRB2, NPNT	1	1
GOTERM_BP_DIRECT	GO:0007588~excretion	5	0.662252	0.012898	KCNK5, CLCN5, HMOX1, ATP6V0A4, CLDN16	1	1
GOTERM_BP_DIRECT	GO:0061156~pulmonary artery morphogenesis	3	0.397351	0.0130636	SEC24B, HEY2, STRA6	1	1
GOTERM_BP_DIRECT	GO:1904646~cellular response to beta-amyloid	6	0.794702	0.0143613	BACE1, APP, ADRB2, PSEN1, EPHB2, LGMN	1	1
GOTERM_BP_DIRECT	GO:0001934~positive regulation of protein phosphorylation	14	1.8543	0.0143912	APP, EPHA7, AKTIP, PLAUR, VEGFD, SENP2, FGF2, MMP9, CRKL, FXR1, FLCN, PAK1, EDNRB, DVL3	1	1
GOTERM_MF_DIRECT	GO:0043546~molybdopterin cofactor binding	3	0.397351	0.014659	MTARC2, MTARC1, GPHN	1	1
GOTERM_MF_DIRECT	GO:0046527~glucosyltransferase activity	3	0.397351	0.014659	POGLUT2, ALG6, GBA1	1	1
GOTERM_CC_DIRECT	GO:0030426~growth cone	11	1.45695	0.0151227	FXR1, ACAP3, APP, LRRC45, STIM1, USP9X, DPYSL2, IGHMBP2, ORAI2, PSEN1, NGEF	0.438853	0.438074
GOTERM_MF_DIRECT	GO:0005201~extracellular matrix structural constituent	11	1.45695	0.0152752	SRPX, SPARC, COL1A2, COL4A1, COL23A1, COL4A3, MMRN2, DPT, LAMC1, NPNT, TECTA	1	1
GOTERM_CC_DIRECT	GO:0005739~mitochondrion	59	7.81457	0.0155102	APP, CLIC4, ACAA2, GLDC, PRORP, CLU, ZFYVE1, THG1L, AIFM3, CHCHD2, AIFM1, CA5B, MTG2, IDH3B, ME1, CKMT1B, GLUL, FBXO7, METTL15, FADS1, EARS2, METTL17, GSTK1, PLA2G4F, MECR, SDS, OXSM, ARMCX3, PCCA, TMEM126A, UQCRC1, NDUFS2, TMEM126B, UQCRC2, MICU1, ALDH7A1, MTARC2, MTARC1, PSEN1, LIAS, SPATA7, MRPL10, UQCRH, MAPK9, BCL2L13, UBB, HIVEP1, PPARGC1B, NDUFA9, TRAP1, MOAP1, PNPLA8, UROS, MRPL28, DHRS2,…	0.438853	0.438074
GOTERM_BP_DIRECT	GO:0001503~ossification	8	1.0596	0.0157721	MINPP1, SPARC, PAM16, ATP6V0A4, MMP9, PPARGC1B, GPM6B, RUNX1	1	1
GOTERM_BP_DIRECT	GO:0042752~regulation of circadian rhythm	7	0.927152	0.0158172	TOP2A, MAPK9, MAGED1, USP9X, NONO, BHLHE40, NR1D2	1	1
GOTERM_MF_DIRECT	GO:1990837~sequence-specific double-stranded DNA binding	29	3.84106	0.01652	ZNF276, TCF7, FOXI1, FOXK1, BARX2, DPF1, HEY2, HIVEP1, HOXC9, HOXC8, TEAD1, MNX1, EOMES, TGIF2, DMRT1, PDX1, ETV1, NR1D2, ZNF12, ETV4, FLI1, TBX2, LBX2, KLF5, BCL6, NFIB, ELF5, BHLHE40, HOXB4	1	1
GOTERM_CC_DIRECT	GO:0045202~synapse	26	3.44371	0.016609	APP, KCNC4, SLC1A3, PSEN1, CLU, CPLX1, CALB2, CAMK2N2, SNCG, GABRE, WASF2, NQO1, GIT2, HTR3E, MACO1, MYO7A, SLC4A7, CORT, PLCXD3, GLRB, BIN1, GNAQ, UNC119, DSCAML1, CNIH3, SNTB2	0.438853	0.438074
GOTERM_BP_DIRECT	GO:0030048~actin filament-based movement	4	0.529801	0.0167693	WAS, WASL, MYO7A, WASF2	1	1
GOTERM_BP_DIRECT	GO:0051145~smooth muscle cell differentiation	4	0.529801	0.0167693	HEY2, MRTFA, NPNT, TBX2	1	1
GOTERM_CC_DIRECT	GO:0005654~nucleoplasm	141	18.6755	0.0168746	POGLUT2, IFITM2, KDM1A, CCNH, GLDC, NAB1, ZMYND8, PRORP, SMC3, CRKL, LGALS3, NUB1, ZMIZ1, DAG1, EPHB2, SOX6, RAG2, FBXO7, MNX1, ZBTB39, IL4R, SLX1B, P3H2, MRTFA, LMO7, ZNF12, RUNX1, CDC25B, PYGO1, RRAGC, SIK3, HOXB4, H4C11, UQCRC2, CEP20, OPTN, FTO, KHDRBS1, TUBGCP2, TCF7, ECSCR, PSEN1, SPATA7, MRPL10, TGOLN2, UBB, HIVEP1, CLCA2, CSTF1, HMOX1, SMYD3, HOXC9, HOXC8, PPARGC1B, ZNF143, ZRSR2, TRAP1, …	0.438853	0.438074
GOTERM_BP_DIRECT	GO:0001947~heart looping	7	0.927152	0.0169357	EOMES, IFT52, SHH, C2CD3, PSEN1, TBX2, MIB1	1	1
GOTERM_BP_DIRECT	GO:1900122~positive regulation of receptor binding	3	0.397351	0.0179189	APP, B2M, MMP9	1	1
GOTERM_CC_DIRECT	GO:0000785~chromatin	45	5.96026	0.0182486	CSRNP1, KDM1A, MAGED1, STAG3L4, FOXI1, FOXK1, ZBTB5, CHD2, SMC3, PRDM10, BARX2, NFIL3, DPF1, HEY2, DVL3, SOX6, HOXC9, E2F6, HOXC8, TEAD1, MNX1, EOMES, TGIF2, DMRT1, VDR, CBX1, PDX1, ETV1, NR1D2, HNF1A, FOXN3, ETV4, FLI1, FANCF, RUNX1, KLF1, TBX2, LBX2, KLF5, NFIB, ELF5, BHLHE40, HOXB4, TAF5, MXD4	0.438853	0.438074
GOTERM_CC_DIRECT	GO:0005743~mitochondrial inner membrane	24	3.17881	0.018301	TRAP1, NDUFB10, COX18, MRPL28, PSEN1, CLU, MRPL10, UQCRH, LGALS3, AIFM3, TIMM23B, AIFM1, MTG2, CYP1A1, TMEM126A, UQCRC1, CKMT1B, NDUFS2, TMEM126B, UQCRC2, MICU1, SFXN5, MCU, CCDC51	0.438853	0.438074
GOTERM_CC_DIRECT	GO:0045211~postsynaptic membrane	13	1.72185	0.0183617	SHC4, ARRB2, GPHN, PCDH17, GRIP2, GLRB, LRRTM4, DAG1, EPHB2, GABRE, LZTS1, CNIH3, PICALM	0.438853	0.438074
GOTERM_CC_DIRECT	GO:0030669~clathrin-coated endocytic vesicle membrane	7	0.927152	0.0183908	TGOLN2, BTC, EPGN, ADRB2, AREG, RAB5A, IGF2R	0.438853	0.438074
GOTERM_MF_DIRECT	GO:0008233~peptidase activity	9	1.19205	0.0186172	BACE1, USP25, APP, SHH, KLK5, TPP1, MMP9, MALT1, LGMN	1	1
GOTERM_CC_DIRECT	GO:0016020~membrane	135	17.8808	0.0192364	SLC46A3, APP, SPARC, RETREG3, PGAP2, PLEKHB1, NRM, IL1RAP, ZFYVE1, CLDN1, CLU, BEST1, LGALS3, DPYSL2, DAG1, PIEZO1, B2M, GYG1, FADS1, GSTK1, ALG6, APLP2, FNDC3B, DIO2, FAM118A, ATP11B, LEMD3, ATP1B1, NPNT, GTPBP1, FRMD3, ACAP2, COL4A1, BIN1, LGSN, COL4A3, TMEM126A, ORAI2, H4C11, TMEM126B, TTPAL, PLPP1, NGEF, CDS1, KHDRBS1, MACF1, TUBGCP2, COPB1, CLEC16A, SLC1A3, PSEN1, ADRB2, CORO1A, FXR1, UGCG, …	0.438853	0.438074
GOTERM_BP_DIRECT	GO:0050680~negative regulation of epithelial cell proliferation	7	0.927152	0.0193335	TGFBR3, FLCN, IFT52, TGFB2, MAGED1, PDX1, B2M	1	1
GOTERM_CC_DIRECT	GO:0098978~glutamatergic synapse	23	3.04636	0.0194093	GRIPAP1, EPHA7, TRIO, SPARC, IL1RAP, WASL, ARRB2, PSEN1, CORO1A, CPLX1, SEPTIN11, PCDH17, GRIP2, FXR1, EEF2K, PRKAR2B, BIN1, LRRTM4, PPP1R1B, DAG1, TENT2, EPHB2, LZTS1	0.438853	0.438074
GOTERM_CC_DIRECT	GO:0005765~lysosomal membrane	20	2.64901	0.0194124	IFITM3, SPAG9, SLC46A3, HGSNAT, IFITM2, NPRL3, MEAK7, HPS4, CYBRD1, GBA1, MYO7A, PSEN1, CLCN6, FLCN, CLCN5, ZNRF2, GNAQ, SLC39A8, ATP6V0A4, SLC15A4	0.438853	0.438074
GOTERM_BP_DIRECT	GO:0006357~regulation of transcription from RNA polymerase II promoter	69	9.13907	0.0196383	CSRNP1, APP, KDM1A, CCNH, FOXI1, CHD2, MED15, MED14, ZMIZ1, DPF1, ZSCAN32, HEY2, ZNF525, ANKRD2, ZNF688, SOX6, TEAD1, HTATIP2, ZNF761, EOMES, ZBTB39, ZNF165, TGIF2, TSC22D2, ETV1, ZNF12, HNF1A, ETV4, RUNX1, ELF5, HOXB4, ZNF316, ZNF276, ZNF550, ZNF471, MAGED1, TCF7, FOXK1, ZBTB5, BARX2, ZNF829, NFIL3, HIVEP1, ZKSCAN2, HIVEP3, HOXC9, HOXC8, E2F6, ZNF143, PCGF6, DMRT1, ZNF182, ZBTB10, PDX1, ELP3, FO…	1	1
GOTERM_MF_DIRECT	GO:0005164~tumor necrosis factor receptor binding	5	0.662252	0.0196736	TRAP1, BABAM2, TNFSF14, TRADD, TRIM37	1	1
GOTERM_CC_DIRECT	GO:0043209~myelin sheath	5	0.662252	0.0200714	MAG, GJC2, SRD5A1, DPYSL2, GLUL	0.438853	0.438074
GOTERM_BP_DIRECT	GO:0006469~negative regulation of protein kinase activity	7	0.927152	0.020615	PDPK1, CAMK2N2, GNAQ, SMYD3, CEP85, EPHB2, TRIB2	1	1
GOTERM_CC_DIRECT	GO:0045121~membrane raft	15	1.98675	0.0207896	APP, TRADD, PSEN1, RGMB, BACE1, MAG, SHH, EDNRB, PRKAR2B, DLC1, TPP1, CD14, RAB5A, PLPP1, GPM6B	0.438853	0.438074
GOTERM_CC_DIRECT	GO:0032991~macromolecular complex	32	4.23841	0.0210463	IFITM3, TOP2A, APP, KHDRBS1, IFITM2, RETREG3, KDM1A, MAGED1, WWC1, PSEN1, CORO1A, CLU, CLDN1, MALT1, STRN3, CRKL, PAK1, ZNRF2, DPYSL2, H3C12, GRB10, EPS8L1, GLUL, FBXO7, WASF2, STRA6, ST13, PAM16, HNF1A, H4C11, SPATS2L, SNTB2	0.438853	0.438074
GOTERM_BP_DIRECT	GO:0030010~establishment of cell polarity	5	0.662252	0.0218558	PAK1, SHH, WEE1, WWC1, CRKL	1	1
GOTERM_BP_DIRECT	GO:0032006~regulation of TOR signaling	4	0.529801	0.0223897	FLCN, RRAGC, GBA1, TTI1	1	1
GOTERM_BP_DIRECT	GO:0007420~brain development	16	2.11921	0.0229132	EOMES, GIT2, KDM4B, EPHA7, C2CD3, TUBGCP2, MACO1, ARRB2, GJC2, COL4A1, NFIB, DPYSL2, ATXN1L, SELENOP, SOX6, DSCAML1	1	1
GOTERM_CC_DIRECT	GO:0005856~cytoskeleton	26	3.44371	0.0230422	FHOD3, MACF1, TRADD, PTPN21, CORO1A, CLU, GPHN, SEPTIN11, FAM83H, FGD6, MARVELD1, DPYSL2, DAG1, TNKS1BP1, WASF2, USP9X, PTPN14, FRMD3, TEC, KRT17, BIN1, KRT16, CFAP58, TRIB2, KANK4, SNTB2	0.463312	0.462489
GOTERM_BP_DIRECT	GO:0001514~selenocysteine incorporation	3	0.397351	0.0234096	DIO2, TRNAU1AP, PSTK	1	1
GOTERM_CC_DIRECT	GO:0005604~basement membrane	8	1.0596	0.0240925	SPARC, COL4A1, COL4A3, MMRN2, DAG1, P3H2, LAMC1, NPNT	0.467728	0.466897
GOTERM_MF_DIRECT	GO:0046872~metal ion binding	106	14.0397	0.0244632	CPNE8, ZMYND8, PRORP, ANTXR2, ZFYVE1, HENMT1, PHYHD1, ZSCAN32, ZNF688, ZNG1B, SEPHS2, MAP3K4, ZNF165, ZBTB39, SLX1B, TRAFD1, LMO7, ZNF12, PYGO1, ACAP3, ACAP2, MT1A, STIM1, UQCRC1, ZNF316, UQCRC2, OPTN, FTO, ZNF550, SLC1A3, BAZ2A, LIAS, ZBTB5, PRDM10, GNS, ADAMTS16, ZNF829, RNF217, HIVEP1, CLCA2, ZKSCAN2, HMOX1, HIVEP3, SMYD3, ZNF143, ZRSR2, RTEL1-TNFRSF6B, SETDB1, ZBTB10, CYBRD1, COL1A2, BCL6, MA…	1	1
GOTERM_BP_DIRECT	GO:0050790~regulation of catalytic activity	20	2.64901	0.0248541	GIT2, TRIO, ARHGEF12, SWAP70, ARHGEF17, NPRL3, HPS4, WAS, ELP3, WASL, THG1L, ARHGAP21, ACAP3, RANBP3L, ACAP2, MMP16, EPS8L1, DENND5A, SERGEF, NUCB2	1	1
GOTERM_BP_DIRECT	GO:0001525~angiogenesis	15	1.98675	0.0253157	ROBO4, CLIC4, CEMIP2, PDE3B, ECSCR, FMNL3, TGFBR3, EPGN, KLF5, ANGPTL7, HMOX1, EPHB2, GLUL, WASF2, HTATIP2	1	1
GOTERM_BP_DIRECT	GO:0043524~negative regulation of neuron apoptotic process	11	1.45695	0.025489	DRAXIN, MAG, BTG2, PDPK1, VSTM2L, HMOX1, GBA1, ARRB2, PSEN1, CORO1A, LGMN	1	1
GOTERM_BP_DIRECT	GO:1900181~negative regulation of protein localization to nucleus	4	0.529801	0.0255376	ILRUN, FLCN, APP, MAGED1	1	1
GOTERM_BP_DIRECT	GO:0007171~activation of transmembrane receptor protein tyrosine kinase activity	4	0.529801	0.0255376	BTC, EPGN, ADRB2, AREG	1	1
GOTERM_BP_DIRECT	GO:0045893~positive regulation of transcription, DNA-templated	33	4.37086	0.0262102	RERE, MAGED1, WWC1, KDM8, FOXK1, PSEN1, PRDM11, FGF2, MED14, SHH, IFNL1, NFIL3, TRIM5, DVL3, HIVEP3, TEAD1, EOMES, TRIM62, MSL2, NR1D2, HNF1A, RGMB, FLI1, MID2, HINFP, RUNX1, KLF1, BAMBI, NFIB, TRIM37, TAF5, RBM23, PICALM	1	1
GOTERM_MF_DIRECT	GO:0043015~gamma-tubulin binding	5	0.662252	0.026542	CEP57, PAK1, TUBGCP2, CEP70, TUBGCP3	1	1
GOTERM_CC_DIRECT	GO:0005764~lysosome	17	2.25166	0.0266662	RAB39A, HPS4, NAGA, EPDR1, GBA1, ADRB2, GNS, SGSH, BACE1, FLCN, RRAGC, MAN2B2, SMPD1, TPP1, SIAE, CD34, LGMN	0.500436	0.499547
GOTERM_BP_DIRECT	GO:0043065~positive regulation of apoptotic process	18	2.38411	0.0286137	TOP2A, MOAP1, APP, TRADD, PNMA2, PSEN1, WDR35, CLU, MMP9, IGF2R, NET1, FLCN, AIFM1, BCL6, BIN1, SMPD1, HMOX1, SPRY1	1	1
GOTERM_BP_DIRECT	GO:1901214~regulation of neuron death	4	0.529801	0.0289101	UBB, RRAS2, SNCG, CLU	1	1
GOTERM_BP_DIRECT	GO:0002223~stimulatory C-type lectin receptor signaling pathway	4	0.529801	0.0289101	PAK1, KLRK1, KLRC2, KLRC4	1	1
GOTERM_BP_DIRECT	GO:0006809~nitric oxide biosynthetic process	4	0.529801	0.0289101	NQO1, KLRK1, MTARC2, MTARC1	1	1
GOTERM_BP_DIRECT	GO:0021930~cerebellar granule cell precursor proliferation	3	0.397351	0.0294922	RERE, SHH, FGF2	1	1
GOTERM_BP_DIRECT	GO:0043279~response to alkaloid	3	0.397351	0.0294922	NQO1, PDX1, UQCRC1	1	1
GOTERM_CC_DIRECT	GO:0045177~apical part of cell	7	0.927152	0.0295619	APP, CLCN5, CLIC4, NIN, ADGRF5, ATP6V0A4, LGMN	0.536882	0.535929
GOTERM_CC_DIRECT	GO:0032391~photoreceptor connecting cilium	5	0.662252	0.0311862	IQCB1, IFT20, IFT52, MYO7A, SPATA7	0.548682	0.547708
GOTERM_BP_DIRECT	GO:0030326~embryonic limb morphogenesis	5	0.662252	0.031206	FBXW4, TGFB2, SHH, PSEN1, HNF1A	1	1
GOTERM_BP_DIRECT	GO:0006687~glycosphingolipid metabolic process	4	0.529801	0.0325062	UGCG, SMPD1, SUMF1, ST6GALNAC6	1	1
GOTERM_BP_DIRECT	GO:0046597~negative regulation of viral entry into host cell	4	0.529801	0.0325062	IFITM3, IFITM2, TRIM5, MID2	1	1
GOTERM_BP_DIRECT	GO:0090026~positive regulation of monocyte chemotaxis	4	0.529801	0.0325062	TNFSF18, APP, MOSPD2, LGMN	1	1
GOTERM_MF_DIRECT	GO:0008430~selenium binding	3	0.397351	0.0329688	GPX3, SELENOP, DIO2	1	1
GOTERM_CC_DIRECT	GO:0031305~integral component of mitochondrial inner membrane	5	0.662252	0.033766	TIMM23B, COX18, SFXN5, MCU, CCDC51	0.576068	0.575044
GOTERM_BP_DIRECT	GO:0010629~negative regulation of gene expression	17	2.25166	0.0359396	APP, TGFB2, TMF1, SETDB1, VDR, PSEN1, NTS, WDR35, FGF2, HINFP, CRKL, FLCN, SHH, HEY2, CD34, LGMN, PICALM	1	1
GOTERM_BP_DIRECT	GO:2000601~positive regulation of Arp2/3 complex-mediated actin nucleation	3	0.397351	0.036125	WAS, WASL, WASF2	1	1
GOTERM_BP_DIRECT	GO:0009311~oligosaccharide metabolic process	4	0.529801	0.0363241	ST8SIA5, NAGA, ST3GAL6, ST6GALNAC6	1	1
GOTERM_BP_DIRECT	GO:0071425~hematopoietic stem cell proliferation	4	0.529801	0.0363241	HOXB4, GBA1, CD34, RUNX1	1	1
GOTERM_BP_DIRECT	GO:0000086~G2/M transition of mitotic cell cycle	6	0.794702	0.0370599	KHDRBS1, APP, WEE1, KDM8, TPD52L1, CDC25B	1	1
GOTERM_MF_DIRECT	GO:0000049~tRNA binding	7	0.927152	0.0379086	MTRFR, IGHMBP2, ELP3, TRNAU1AP, EARS2, PSTK, THG1L	1	1
GOTERM_BP_DIRECT	GO:1902476~chloride transmembrane transport	8	1.0596	0.038042	CLCN6, CLCN5, CLIC4, GLRB, CLCA2, SLC1A3, GABRE, BEST1	1	1
GOTERM_BP_DIRECT	GO:0042098~T cell proliferation	5	0.662252	0.0395439	SHH, TNFSF14, TNFRSF4, CORO1A, MALT1	1	1
GOTERM_BP_DIRECT	GO:0003007~heart morphogenesis	5	0.662252	0.0395439	TGFBR3, TGFB2, ZMIZ1, DLC1, CCM2L	1	1
GOTERM_MF_DIRECT	GO:0016651~oxidoreductase activity, acting on NAD(P)H	3	0.397351	0.0403333	AIFM3, AIFM1, NDUFS2	1	1
GOTERM_MF_DIRECT	GO:0005114~type II transforming growth factor beta receptor binding	3	0.397351	0.0403333	TGFBR3, TGFB2, BAMBI	1	1
GOTERM_MF_DIRECT	GO:0030374~ligand-dependent nuclear receptor transcription coactivator activity	6	0.794702	0.0406611	MED14, TMF1, KDM1A, ZMIZ1, FGF2, PPARGC1B	1	1
GOTERM_BP_DIRECT	GO:0007417~central nervous system development	10	1.3245	0.042596	APP, SHH, TRIO, APLP2, PDX1, TPP1, ELP3, SOX6, DSCAML1, MNX1	1	1
GOTERM_BP_DIRECT	GO:0045944~positive regulation of transcription from RNA polymerase II promoter	49	6.49007	0.0426261	TOP2A, CSRNP1, APP, KDM1A, FOXI1, ADIRF, WASL, FGF2, FLCN, MED14, SHH, CHCHD2, ZMIZ1, DPF1, HEY2, TEAD1, HTATIP2, EOMES, MRTFA, LMO7, ETV1, HNF1A, SENP2, NPNT, ETV4, RUNX1, ARMCX3, PYGO1, HOXB4, TMF1, WAS, ADRB2, PRDM10, BARX2, STRN3, HIVEP1, DVL3, SMYD3, PPARGC1B, ZNF143, DMRT1, VDR, PDX1, NR1D2, FLI1, HINFP, TBX2, KLF5, NFIB	1	1
GOTERM_BP_DIRECT	GO:0071679~commissural neuron axon guidance	3	0.397351	0.0432687	NFIB, DAG1, EPHB2	1	1
GOTERM_MF_DIRECT	GO:0000287~magnesium ion binding	14	1.8543	0.0435491	TOP2A, MAST4, ATP11B, NUDT5, NUDT3, THG1L, WEE1, RRAGC, MTG2, ME1, SIK3, IDH3B, GLUL, PGM1	1	1
GOTERM_BP_DIRECT	GO:0043525~positive regulation of neuron apoptotic process	6	0.794702	0.0443064	BACE1, NQO1, APP, TGFB2, EPHA7, AIFM1	1	1
GOTERM_BP_DIRECT	GO:0032981~mitochondrial respiratory chain complex I assembly	6	0.794702	0.0443064	NDUFA9, AIFM1, NDUFB10, TMEM126A, NDUFS2, TMEM126B	1	1
GOTERM_MF_DIRECT	GO:0005198~structural molecule activity	12	1.5894	0.0451587	MACF1, KRT17, KRT16, COPB1, COL4A3, OTOG, HMOX1, TUBGCP3, CLDN16, CLDN1, SNTB2, SEC31A	1	1
GOTERM_BP_DIRECT	GO:0065003~macromolecular complex assembly	10	1.3245	0.04568	GLDC, TUBGCP2, ST13, WAS, ELOB, WASL, IL1RAP, LAMC1, TEAD1, PICALM	1	1
GOTERM_BP_DIRECT	GO:0055072~iron ion homeostasis	5	0.662252	0.0457403	HMOX1, CYBRD1, FBXL5, B2M, PICALM	1	1
GOTERM_CC_DIRECT	GO:0034364~high-density lipoprotein particle	4	0.529801	0.0460175	APP, SAA4, SAA2, SAA2-SAA4	0.761996	0.760643
GOTERM_BP_DIRECT	GO:0016310~phosphorylation	9	1.19205	0.0478213	PAK1, EPHA7, CKMT1B, PIP5K1B, TOP1, EPHB2, SEPHS2, PAPSS2, PSTK	1	1
GOTERM_MF_DIRECT	GO:0003954~NADH dehydrogenase activity	3	0.397351	0.0482492	NDUFA9, AIFM1, NDUFS2	1	1
GOTERM_BP_DIRECT	GO:0001568~blood vessel development	5	0.662252	0.0490298	COL1A2, PSEN1, CRKL, STRA6, MIB1	1	1
GOTERM_BP_DIRECT	GO:1990000~amyloid fibril formation	4	0.529801	0.049082	BACE1, APP, USP9X, B2M	1	1
GOTERM_BP_DIRECT	GO:0000902~cell morphogenesis	7	0.927152	0.0493409	TGFB2, DMRT1, BCL6, VDR, SHROOM1, CLU, CAP2	1	1
GOTERM_CC_DIRECT	GO:0031093~platelet alpha granule lumen	6	0.794702	0.0503925	APP, TGFB2, SPARC, VEGFD, QSOX1, CLU	0.801489	0.800065
GOTERM_BP_DIRECT	GO:0008285~negative regulation of cell proliferation	22	2.91391	0.0504818	APP, TGFB2, BTG2, VDR, TNFRSF9, PDX1, P3H2, DPT, FGF2, PTPN14, DHRS2, IFNL1, RNF139, BCL6, DLC1, FTH1, COL4A3, MMRN2, CDK10, QSOX1, SPRY1, PLPP1	1	1
GOTERM_BP_DIRECT	GO:0043589~skin morphogenesis	3	0.397351	0.0508856	COL1A2, GBA1, PSEN1	1	1
GOTERM_BP_DIRECT	GO:0048711~positive regulation of astrocyte differentiation	3	0.397351	0.0508856	MAG, SHH, BIN1	1	1
GOTERM_BP_DIRECT	GO:0006974~cellular response to DNA damage stimulus	15	1.98675	0.0509045	TOP2A, BTG2, MCM8, CBX1, UBE2E2, PSEN1, CHD2, FANCF, BABAM2, PAK1, RNF169, BCL6, NABP1, RAD18, PIERCE1	1	1
GOTERM_CC_DIRECT	GO:0005737~cytoplasm	187	24.7682	0.0512497	FHOD3, APP, SPARC, TRIO, ZMYND8, WWC1, PLEKHB1, WWC2, NADSYN1, CLDN1, CLU, FGF2, NUDT3, LGALS3, HENMT1, ZMIZ1, DPYSL2, FTH1, DPF1, DAG1, GRB10, PLS3, SOX6, ZNG1B, SEPHS2, LZTS1, GLUL, FBXO7, MAP3K4, SWAP70, MRTFA, LMO7, ANXA10, HNF1A, MYO7A, THNSL1, PASK, MID2, CDC25B, MAG, PLPP5, MT1A, RRAGC, BIN1, LGSN, SPECC1L, FEZ2, SCNN1A, SIK3, TARS2, CEP20, TRIB2, OPTN, KANK4, ILRUN, FTO, KHDRBS1, MACF1, I…	0.801489	0.800065
GOTERM_MF_DIRECT	GO:0005539~glycosaminoglycan binding	4	0.529801	0.0517458	TGFBR3, SHH, GNS, SGSH	1	1
GOTERM_BP_DIRECT	GO:0090200~positive regulation of release of cytochrome c from mitochondria	4	0.529801	0.0537583	MOAP1, PLAUR, WDR35, MMP9	1	1
GOTERM_BP_DIRECT	GO:0048812~neuron projection morphogenesis	6	0.794702	0.0551986	PAK1, WEE1, TRIO, UBB, PRICKLE1, MNX1	1	1
GOTERM_BP_DIRECT	GO:0006338~chromatin remodeling	11	1.45695	0.0554103	EOMES, RERE, PAK1, KDM4B, DPF1, BAZ2A, TOP1, HNF1A, CHD2, NUDT5, TTI1	1	1
GOTERM_MF_DIRECT	GO:0043422~protein kinase B binding	3	0.397351	0.0566729	PDE3B, ARRB2, ANKRD2	1	1
GOTERM_BP_DIRECT	GO:0016567~protein ubiquitination	23	3.04636	0.0572539	TRIM62, RNF24, USP9X, KLHL15, RNF38, MSL2, LMO7, KLHL24, ARRB2, MID2, MALT1, MIB1, NUB1, RNF169, TRIM7, RNF139, UBB, TRIM5, ZSWIM8, ELOB, RAG2, FBXL5, FBXO7	1	1
GOTERM_BP_DIRECT	GO:0071280~cellular response to copper ion	4	0.529801	0.0586399	BACE1, APP, MT1A, CYP1A1	1	1
GOTERM_BP_DIRECT	GO:0030162~regulation of proteolysis	3	0.397351	0.0589399	SHH, C2CD3, PLAUR	1	1
GOTERM_BP_DIRECT	GO:0045741~positive regulation of epidermal growth factor-activated receptor activity	3	0.397351	0.0589399	BTC, EPGN, AREG	1	1
GOTERM_CC_DIRECT	GO:1990462~omegasome	2	0.264901	0.0590637	TRIM5, ZFYVE1	0.898726	0.89713
GOTERM_BP_DIRECT	GO:0035914~skeletal muscle cell differentiation	5	0.662252	0.0596573	EOMES, BTG2, ANKRD33, HIVEP3, BARX2	1	1
GOTERM_BP_DIRECT	GO:0003151~outflow tract morphogenesis	5	0.662252	0.0596573	TGFBR3, SEC24B, HEY2, CRKL, TBX2	1	1
GOTERM_BP_DIRECT	GO:0002032~desensitization of G-protein coupled receptor protein signaling pathway by arrestin	2	0.264901	0.0606071	ARRB2, ADRB2	1	1
GOTERM_BP_DIRECT	GO:0001887~selenium compound metabolic process	2	0.264901	0.0606071	SELENOP, SEPHS2	1	1
GOTERM_BP_DIRECT	GO:0006542~glutamine biosynthetic process	2	0.264901	0.0606071	LGSN, GLUL	1	1
GOTERM_BP_DIRECT	GO:0051563~smooth endoplasmic reticulum calcium ion homeostasis	2	0.264901	0.0606071	APP, PSEN1	1	1
GOTERM_BP_DIRECT	GO:0051410~detoxification of nitrogen compound	2	0.264901	0.0606071	MTARC2, MTARC1	1	1
GOTERM_BP_DIRECT	GO:1901856~negative regulation of cellular respiration	2	0.264901	0.0606071	TRAP1, FLCN	1	1
GOTERM_MF_DIRECT	GO:0000981~RNA polymerase II transcription factor activity, sequence-specific DNA binding	53	7.01987	0.0608299	CSRNP1, FOXI1, ZSCAN32, HEY2, ZNF525, ZNF688, SOX6, TEAD1, MNX1, ZNF761, EOMES, ZNF165, TGIF2, ETV1, ZNF12, HNF1A, ETV4, RUNX1, ELF5, HOXB4, ZNF316, ZNF550, ZNF471, TCF7, FOXK1, ZBTB5, BARX2, ZNF829, NFIL3, HIVEP1, ZKSCAN2, HIVEP3, HOXC9, HOXC8, E2F6, ZNF143, DMRT1, VDR, ZNF182, PDX1, NR1D2, FOXN3, FLI1, HINFP, KLF1, TBX2, KLF5, LBX2, NFIB, BHLHE40, RBAK, ZNF652, MXD4	1	1
GOTERM_BP_DIRECT	GO:0034220~ion transmembrane transport	9	1.19205	0.0613842	CLCN6, CLCN5, GLRB, HTR3E, CLCA2, ATP11B, GABRE, SFXN5, BEST1	1	1
GOTERM_BP_DIRECT	GO:0051781~positive regulation of cell division	5	0.662252	0.0634504	BTC, TGFB2, SHH, VEGFD, FGF2	1	1
GOTERM_CC_DIRECT	GO:0043231~intracellular membrane-bounded organelle	39	5.16556	0.0640857	FTO, DENND1B, SPARC, COPB1, PMF1-BGLAP, ECSCR, FOXI1, AOAH, NTS, CLU, WASHC2A, GANAB, ZNRF2, DAG1, QSOX1, LRRIQ4, ANKRD2, FADS1, SEC31A, GRIPAP1, SETDB1, CEMIP2, MYOF, P3H2, RUNX1, FMNL3, CLCN6, AMACR, KLF5, ACOX2, RRAGC, COL4A3, RAB13, CYP1A1, DSG2, SEC24D, RAB5A, FAM72B, PICALM	0.929131	0.927481
GOTERM_BP_DIRECT	GO:0009060~aerobic respiration	6	0.794702	0.0642942	NDUFA9, NDUFB10, UQCRC1, NDUFS2, UQCRC2, UQCRH	1	1
GOTERM_MF_DIRECT	GO:0004356~glutamate-ammonia ligase activity	2	0.264901	0.0643025	LGSN, GLUL	1	1
GOTERM_MF_DIRECT	GO:0098809~nitrite reductase activity	2	0.264901	0.0643025	MTARC2, MTARC1	1	1
GOTERM_CC_DIRECT	GO:0005750~mitochondrial respiratory chain complex III	3	0.397351	0.0643625	UQCRC1, UQCRC2, UQCRH	0.929131	0.927481
GOTERM_BP_DIRECT	GO:0001889~liver development	7	0.927152	0.0643955	TGFBR3, SRD5A1, PDX1, HNF1A, UPB1, AACS, IGF2R	1	1
GOTERM_MF_DIRECT	GO:0004175~endopeptidase activity	7	0.927152	0.0652945	BACE1, SHH, KDM8, TPP1, PSEN1, MMP9, MALT1	1	1
GOTERM_MF_DIRECT	GO:0003700~transcription factor activity, sequence-specific DNA binding	26	3.44371	0.0664553	CSRNP1, FOXI1, FOXK1, NFIL3, HEY2, SOX6, HOXC9, TEAD1, EOMES, TGIF2, VDR, PDX1, ETV1, NR1D2, HNF1A, FOXN3, ETV4, FLI1, HINFP, RUNX1, KLF1, TBX2, KLF5, BCL6, NFIB, BHLHE40	1	1
GOTERM_BP_DIRECT	GO:0051056~regulation of small GTPase mediated signal transduction	8	1.0596	0.0671635	NET1, ARHGAP21, TRIO, ARHGEF12, SWAP70, ARHGEF17, DLC1, NGEF	1	1
GOTERM_BP_DIRECT	GO:0048856~anatomical structure development	5	0.662252	0.0673669	SPARC, HECTD1, ATXN1L, VWDE, HINFP	1	1
GOTERM_BP_DIRECT	GO:0008333~endosome to lysosome transport	5	0.662252	0.0673669	HMGXB4, BIN1, AKTIP, CLEC16A, ADRB2	1	1
GOTERM_BP_DIRECT	GO:0060317~cardiac epithelial to mesenchymal transition	3	0.397351	0.0673976	TGFBR3, TGFB2, HEY2	1	1
GOTERM_BP_DIRECT	GO:2000785~regulation of autophagosome assembly	3	0.397351	0.0673976	IFT20, NPRL3, RAB5A	1	1
GOTERM_BP_DIRECT	GO:0006122~mitochondrial electron transport, ubiquinol to cytochrome c	3	0.397351	0.0673976	UQCRC1, UQCRC2, UQCRH	1	1
GOTERM_BP_DIRECT	GO:0090110~cargo loading into COPII-coated vesicle	3	0.397351	0.0673976	SEC24B, SEC24D, SEC31A	1	1
GOTERM_BP_DIRECT	GO:0016197~endosomal transport	6	0.794702	0.0675019	RAB13, CLEC16A, WAS, TMCC1, WASHC2A, PICALM	1	1
GOTERM_MF_DIRECT	GO:0098632~protein binding involved in cell-cell adhesion	4	0.529801	0.0677398	ROBO4, VSTM2L, CD47, DSCAML1	1	1
GOTERM_BP_DIRECT	GO:0042327~positive regulation of phosphorylation	4	0.529801	0.0690008	APP, GRB10, PSEN1, PPARGC1B	1	1
GOTERM_BP_DIRECT	GO:0051602~response to electrical stimulus	4	0.529801	0.0690008	NQO1, BTG2, CD14, PRICKLE1	1	1
GOTERM_BP_DIRECT	GO:0035633~maintenance of permeability of blood-brain barrier	4	0.529801	0.0690008	CLDN12, LAMC1, CLDN1, TJP2	1	1
GOTERM_MF_DIRECT	GO:0051015~actin filament binding	13	1.72185	0.0691736	FHOD3, MACF1, MACO1, MYO7A, SHROOM1, RCSD1, CORO1A, TRIOBP, MYOM3, FMNL3, CACNB2, BIN1, PLS3	1	1
GOTERM_MF_DIRECT	GO:0005254~chloride channel activity	6	0.794702	0.0713398	CLCN5, CLIC4, GLRB, CLCA2, GABRE, BEST1	1	1
GOTERM_BP_DIRECT	GO:0048013~ephrin receptor signaling pathway	5	0.662252	0.0714058	PAK1, EPHA7, EPHB2, MMP9, NGEF	1	1
GOTERM_CC_DIRECT	GO:0043025~neuronal cell body	19	2.51656	0.0715598	NQO1, TGFB2, EPHA7, SRD5A1, SLC1A3, PSEN1, GRIP2, STRN3, BACE1, FXR1, UBB, PRKAR2B, DPYSL2, PPP1R1B, S100A5, SNCG, EPHB2, RAB5A, PICALM	0.976273	0.974539
GOTERM_BP_DIRECT	GO:0006631~fatty acid metabolic process	7	0.927152	0.0728288	MECR, PCCA, PNPLA8, PRKAR2B, CYP1A1, AOAH, AACS	1	1
GOTERM_BP_DIRECT	GO:0009952~anterior/posterior pattern specification	7	0.927152	0.0728288	BTG2, HEY2, BHLHE40, HOXB4, HOXC9, HOXC8, CRKL	1	1
GOTERM_CC_DIRECT	GO:0005746~mitochondrial respiratory chain	3	0.397351	0.0728303	UQCRC1, COX7A2, UQCRH	0.976273	0.974539
GOTERM_CC_DIRECT	GO:0030127~COPII vesicle coat	3	0.397351	0.0728303	SEC24B, SEC24D, SEC31A	0.976273	0.974539
GOTERM_BP_DIRECT	GO:0043392~negative regulation of DNA binding	4	0.529801	0.0744703	ILRUN, KDM1A, NFIB, HMOX1	1	1
GOTERM_BP_DIRECT	GO:0007040~lysosome organization	5	0.662252	0.0755655	AKTIP, HPS4, TPP1, GBA1, MYO7A	1	1
GOTERM_BP_DIRECT	GO:1902895~positive regulation of pri-miRNA transcription from RNA polymerase II promoter	5	0.662252	0.0755655	TGFB2, KLF5, MRTFA, FGF2, TEAD1	1	1
GOTERM_BP_DIRECT	GO:1904036~negative regulation of epithelial cell apoptotic process	3	0.397351	0.0762263	BTC, TMF1, HMOX1	1	1
GOTERM_BP_DIRECT	GO:0003184~pulmonary valve morphogenesis	3	0.397351	0.0762263	TGFB2, HEY2, STRA6	1	1
GOTERM_BP_DIRECT	GO:0034453~microtubule anchoring	3	0.397351	0.0762263	CEP57, DAG1, CEP20	1	1
GOTERM_BP_DIRECT	GO:0035909~aorta morphogenesis	3	0.397351	0.0762263	SEC24B, NPRL3, TBX2	1	1
GOTERM_BP_DIRECT	GO:0016242~negative regulation of macroautophagy	3	0.397351	0.0762263	HMOX1, QSOX1, LZTS1	1	1
GOTERM_MF_DIRECT	GO:0043565~sequence-specific DNA binding	17	2.25166	0.0762652	EOMES, RERE, CSRNP1, VDR, FOXI1, ETV1, NR1D2, FOXN3, ETV4, FLI1, TBX2, CHCHD2, BCL6, ELF5, HEY2, ZNF316, RAG2	1	1
GOTERM_BP_DIRECT	GO:0016477~cell migration	14	1.8543	0.0766004	TGFB2, USP9X, PDPK1, WWC1, WWC2, LAMC1, CORO1A, MMP9, CRKL, FMNL3, TGFBR3, PAK1, BAMBI, CD47	1	1
GOTERM_BP_DIRECT	GO:0006821~chloride transport	6	0.794702	0.0776475	CLCN6, CLCN5, CLIC4, CLCA2, GABRE, BEST1	1	1
GOTERM_MF_DIRECT	GO:0009055~electron carrier activity	6	0.794702	0.0786636	SRD5A1, GLDC, ME1, IDH3B, NDUFS2, COX7A2	1	1
GOTERM_BP_DIRECT	GO:0006633~fatty acid biosynthetic process	5	0.662252	0.0798446	MECR, OXSM, ELOVL6, HNF1A, HSD17B8	1	1
GOTERM_MF_DIRECT	GO:0031625~ubiquitin protein ligase binding	16	2.11921	0.0800776	USP25, MOAP1, DIO2, ARRB2, CLU, TRIOBP, UBB, PRKAR2B, UQCRC1, NDUFS2, ELOB, TRIM37, FBXO7, TRIB2, CCDC50, RAD18	1	1
GOTERM_BP_DIRECT	GO:0060045~positive regulation of cardiac muscle cell proliferation	4	0.529801	0.0801254	TGFBR3, HEY2, FGF2, TBX2	1	1
GOTERM_CC_DIRECT	GO:0032420~stereocilium	4	0.529801	0.0809041	SLC4A7, CALB2, IFT20, MYO7A	1	1
GOTERM_BP_DIRECT	GO:0051402~neuron apoptotic process	6	0.794702	0.0812018	APP, EPHA7, AIFM1, GBA1, PSEN1, CORO1A	1	1
GOTERM_CC_DIRECT	GO:1904724~tertiary granule lumen	5	0.662252	0.0824615	FTH1, QSOX1, B2M, MMP9, PGM1	1	1
GOTERM_BP_DIRECT	GO:0007059~chromosome segregation	6	0.794702	0.0848414	TOP2A, RIOK3, USP9X, CEP85, TOP1, NEK11	1	1
GOTERM_BP_DIRECT	GO:0001655~urogenital system development	3	0.397351	0.0853952	SRD5A1, EPHB2, CRKL	1	1
GOTERM_BP_DIRECT	GO:0032897~negative regulation of viral transcription	3	0.397351	0.0853952	IFITM3, TRIM62, MID2	1	1
GOTERM_BP_DIRECT	GO:0042129~regulation of T cell proliferation	3	0.397351	0.0853952	TNFSF18, LGALS3, BCL6	1	1
GOTERM_MF_DIRECT	GO:0031267~small GTPase binding	15	1.98675	0.0862405	GIT2, DENND1B, HPS4, WAS, RABGGTA, TRIOBP, STRN3, FMNL3, IFT20, PAK1, FGD6, DVL3, DENND5A, OPTN, PICALM	1	1
GOTERM_CC_DIRECT	GO:0070381~endosome to plasma membrane transport vesicle	2	0.264901	0.0872762	APP, PICALM	1	1
GOTERM_BP_DIRECT	GO:0042733~embryonic digit morphogenesis	5	0.662252	0.0887542	FBXW4, IFT52, SHH, C2CD3, TBX2	1	1
GOTERM_MF_DIRECT	GO:0019899~enzyme binding	19	2.51656	0.0888748	TOP2A, IQCB1, APP, KDM1A, MCM8, GLDC, CBX1, PLAUR, ARRB2, MID2, IGF2R, HINFP, BACE1, FLCN, PCCA, CYP1A1, TNKS1BP1, HMOX1, MAP3K13	1	1
GOTERM_BP_DIRECT	GO:0010002~cardioblast differentiation	2	0.264901	0.0895213	EOMES, TGFB2	1	1
GOTERM_BP_DIRECT	GO:0010823~negative regulation of mitochondrion organization	2	0.264901	0.0895213	FLCN, APP	1	1
GOTERM_BP_DIRECT	GO:0023021~termination of signal transduction	2	0.264901	0.0895213	SMPD1, GBA1	1	1
GOTERM_BP_DIRECT	GO:0044065~regulation of respiratory system process	2	0.264901	0.0895213	FTO, MTG2	1	1
GOTERM_BP_DIRECT	GO:0032764~negative regulation of mast cell cytokine production	2	0.264901	0.0895213	BCL6, HMOX1	1	1
GOTERM_BP_DIRECT	GO:0021859~pyramidal neuron differentiation	2	0.264901	0.0895213	BCL6, GBA1	1	1
GOTERM_BP_DIRECT	GO:0010755~regulation of plasminogen activation	2	0.264901	0.0895213	PLAUR, RUNX1	1	1
GOTERM_BP_DIRECT	GO:0042126~nitrate metabolic process	2	0.264901	0.0895213	MTARC2, MTARC1	1	1
GOTERM_MF_DIRECT	GO:0061629~RNA polymerase II sequence-specific DNA binding transcription factor binding	11	1.45695	0.0896884	EOMES, RERE, BBS10, KDM1A, HEY2, BHLHE40, ANKRD2, CD34, HDAC9, TRIB2, CRKL	1	1
GOTERM_MF_DIRECT	GO:0008270~zinc ion binding	37	4.90066	0.0909346	ZNF276, RERE, ZSWIM1, ZMYND8, IGHMBP2, PRICKLE1, ZFYVE1, ZCCHC14, SHH, NT5E, TRIM7, RNF139, CA5B, ZMIZ1, TRIM5, SMPD1, DPF1, ZSWIM8, RAG2, EARS2, TRIM62, SEC24B, APOBEC3F, SETDB1, RNF24, VDR, NR1D2, MMP9, RABGGTA, MID2, MIB1, MT1A, MMP16, S100A5, TRIM37, SEC24D, RBAK	1	1
GOTERM_BP_DIRECT	GO:0042073~intraciliary transport	4	0.529801	0.0919705	IFT20, IFT52, BBS12, WDR35	1	1
GOTERM_BP_DIRECT	GO:0001708~cell fate specification	4	0.529801	0.0919705	EOMES, SHH, PSEN1, TBX2	1	1
GOTERM_BP_DIRECT	GO:0032092~positive regulation of protein binding	6	0.794702	0.0923732	APP, BAMBI, USP9X, AKTIP, PSEN1, B2M	1	1
GOTERM_MF_DIRECT	GO:0030297~transmembrane receptor protein tyrosine kinase activator activity	3	0.397351	0.0946466	BTC, EPGN, AREG	1	1
GOTERM_BP_DIRECT	GO:0042391~regulation of membrane potential	7	0.927152	0.094835	GLRB, HTR3E, PIEZO1, SLC39A8, GBA1, GABRE, CNIH3	1	1
GOTERM_BP_DIRECT	GO:1904019~epithelial cell apoptotic process	3	0.397351	0.0948751	BTC, TMF1, HMOX1	1	1
GOTERM_BP_DIRECT	GO:0070593~dendrite self-avoidance	3	0.397351	0.0948751	ROBO4, VSTM2L, DSCAML1	1	1
GOTERM_MF_DIRECT	GO:0016661~oxidoreductase activity, acting on other nitrogenous compounds as donors	2	0.264901	0.0948887	MTARC2, MTARC1	1	1
GOTERM_MF_DIRECT	GO:0000810~diacylglycerol diphosphate phosphatase activity	2	0.264901	0.0948887	PLPP5, PLPP1	1	1
GOTERM_MF_DIRECT	GO:0016491~oxidoreductase activity	13	1.72185	0.0983384	GSTK1, OXNAD1, KDM1A, SRD5A1, CYBRD1, COX7A2, DHRS2, SUMF1, AIFM3, AIFM1, CYP1A1, FADS1, HTATIP2	1	1
